# Supplementary material for: Hindlimb biomechanics of Lagosuchus talampayensis (Archosauria, Dinosauriformes), with comments on skeletal morphology
Source: J Anat. 2024 Dec 4;246(6):948–73. doi: 10.1111/joa.14183 (PMC12079757; doi:10.1111/joa.14183)
Supplement: Supplementary file 2 — Table S1. Table S2. [file JOA-246-948-s002.xlsx]

## Sheet: Table S1
Muscle	Proportion (% body mass)	Mass (kg)	Volume (m^3)	Fibre length (m)	PCSA (m^2)	Fmax (N)	Fmax (BW)
IT1	0.383825	0.000515163	4.86003e-07	0.00871899	5.57407e-05	16.7222	12.7046
IT2a	0.191912	0.000257582	2.43001e-07	0.0102128	2.37938e-05	7.13815	5.42317
IT2p	0.191912	0.000257582	2.43001e-07	0.00919337	2.64322e-05	7.92967	6.02452
IT3	0.495001	0.000664383	6.26776e-07	0.00868028	7.22069e-05	21.6621	16.4576
AMB	0.383825	0.000515163	4.86003e-07	0.014248	3.41103e-05	10.2331	7.77453
FMTE	0.450001	0.000603984	5.69796e-07	0.00922864	6.17422e-05	18.5227	14.0725
FMTI	0.450001	0.000603984	5.69796e-07	0.00948596	6.00674e-05	18.0202	13.6907
PIFI1	0.317648	0.000426342	4.02209e-07	0.00831288	4.83839e-05	14.5152	11.0278
PIFI2	0.317648	0.000426342	4.02209e-07	0.00619707	6.49031e-05	19.4709	14.7929
PIFE1	0.317648	0.000426342	4.02209e-07	0.0136542	2.94568e-05	8.83703	6.71388
PIFE2	0.317648	0.000426342	4.02209e-07	0.0111648	3.60249e-05	10.8075	8.21091
PIFE3	0.317648	0.000426342	4.02209e-07	0.00666608	6.03367e-05	18.101	13.7521
IFE	0.317648	0.000426342	4.02209e-07	0.00499128	8.05824e-05	24.1747	18.3666
ITC	0.158824	0.000213171	2.01105e-07	0.0026471	7.59717e-05	22.7915	17.3157
ILFB	0.508237	0.000682147	6.43535e-07	0.0143422	4.487e-05	13.461	10.2269
FTE	0.508237	0.000682147	6.43535e-07	0.0135908	4.73507e-05	14.2052	10.7923
FTI1	0.508237	0.000682147	6.43535e-07	0.024643	2.61143e-05	7.83429	5.95205
FTI3	0.508237	0.000682147	6.43535e-07	0.00939251	6.85157e-05	20.5547	15.6163
ADD1	0.540001	0.000724781	6.83756e-07	0.0156362	4.37292e-05	13.1187	9.96689
ADD2	0.540001	0.000724781	6.83756e-07	0.0138581	4.93399e-05	14.802	11.2457
CFL	0.540001	0.000724781	6.83756e-07	0.0205005	3.33531e-05	10.0059	7.60194
CFB	0.540001	0.000724781	6.83756e-07	0.0139781	4.89164e-05	14.6749	11.1492
ISTR	0.540001	0.000724781	6.83756e-07	0.00624602	0.000109471	32.8412	24.9509
GL	0.357354	0.000479635	4.52485e-07	0.0121729	3.71717e-05	11.1515	8.47229
GM	0.238236	0.000319756	3.01657e-07	0.00435626	6.92468e-05	20.774	15.7829
FDL	0.145589	0.000195407	1.84346e-07	0.0107693	1.71177e-05	5.13531	3.90152
FHL*	0.145589	0.000195407	1.84346e-07	0.00727128	2.53526e-05	7.60578	5.77845
FL	0.238236	0.000319756	3.01657e-07	0.00212281	0.000142103	42.6308	32.3885
FB	0.158824	0.000213171	2.01105e-07	0.00073038	0.000275342	82.6027	62.7569
EDL	0.152206	0.000204289	1.92725e-07	0.00979068	1.96846e-05	5.90537	4.48657
TA	0.158824	0.000213171	2.01105e-07	0.00862322	2.33213e-05	6.99639	5.31546
PP2*	0.158824	0.000213171	2.01105e-07	0.00252451	7.96609e-05	23.8983	18.1566
AHD*	0.0380516	5.10722e-05	4.81813e-08	0.00105103	4.5842e-05	13.7526	10.4485
Sum	11.136	11.1359	% body mass			580.877
							441.318
							13.3733	per muscle BW
9.4% body mass as hindlimb plus
~1.5% body mass as CFL justifies same sum
including pes muscles
*FHL,PP2 assumed to have similar proportions as FDL,TA; AHD one-half that of EDL

## Sheet: Table S2
	body mass			body mass				Regression analyses -- muscle-by-muscle
Muscle	Lagosuchus	Fibre length (m)		Coelophysis	Muscle	Fibre length (m)
								via body mass	via limb length
IT1	0.134218	0.00871899		13.1125	IT1	0.11303		0.559113	1.82111
IT2a	0.134218	0.0102128		13.1125	IT2a	0.073179		0.429734	1.39971
IT2p	0.134218	0.00919337		13.1125	IT2p	0.052955		0.382095	1.24454
IT3	0.134218	0.00868028		13.1125	IT3	0.060819		0.424842	1.38377
AMB	0.134218	0.014248		13.1125	AMB	0.081172		0.379693	1.23672
FMTE	0.134218	0.00922864		13.1125	FMTE	0.036924		0.302573	0.985526
FMTI	0.134218	0.00948596		13.1125	FMTI	0.036433		0.293651	0.956464
PIFI1	0.134218	0.00831288		13.1125	PIFI1	0.031917		0.293579	0.95623
PIFI2	0.134218	0.00619707		13.1125	PIFI2	0.029482		0.340359	1.1086
PIFE1	0.134218	0.0136542		13.1125	PIFE1	0.032768		0.191031	0.622215
PIFE2	0.134218	0.0111648		13.1125	PIFE2	0.031578		0.226883	0.738992
PIFE3	0.134218	0.00666608		13.1125	PIFE3	0.011855		0.125633	0.409206
IFE	0.134218	0.00499128		13.1125	IFE	0.004375		-0.0287583	-0.0936702
ITC	0.134218	0.0026471		13.1125	ITCa	0.016339	split into 2	0.39718	1.29368
				13.1125	ITCp	0.011154	split into 2	0.313873	1.02233
ILFB	0.134218	0.0143422		13.1125	ILFB	0.092025		0.405639	1.32123
FTE	0.134218	0.0135908		13.1125	FTE	0.115124		0.466252	1.51865
FTI1	0.134218	0.024643		13.1125	FTI1	0.175065		0.427856	1.39359
FTI3	0.134218	0.00939251		13.1125	FTI3	0.096473		0.508311	1.65565
ADD1	0.134218	0.0156362		13.1125	ADD1	0.032589		0.160259	0.521986
ADD2	0.134218	0.0138581		13.1125	ADD2	0.080607		0.384224	1.25148
CFL	0.134218	0.0205005		13.1125	CFL	0.05608		0.219601	0.715273
CFB	0.134218	0.0139781		13.1125	CFB	0.04434		0.251913	0.820519
ISTR	0.134218	0.00624602		13.1125	ISTR	0.012676		0.154449	0.503063
GL	0.134218	0.0121729		13.1125	GL	0.041099		0.265525	0.864854
GM	0.134218	0.00435626		13.1125	GM	0.026326		0.392566	1.27865
FDL	0.134218	0.0107693		13.1125	FDL	0.048709		0.32933	1.07268
FHL*	0.134218	0.00727128		13.1125	FHL*	0.030434		0.31241	1.01757
FL	0.134218	0.00212281		13.1125	FL	0.016759		0.450885	1.4686
FB	0.134218	0.00073038		13.1125	FB	0.003277		0.327574	1.06696
EDL	0.134218	0.00979068		13.1125	EDL	0.068458		0.424392	1.38231
TA	0.134218	0.00862322		13.1125	TA	0.019963		0.183179	0.596641
AHD*	0.134218	0.00105103		13.1125	AHD*	0.007332		0.423888	1.38067
PP2*	0.134218	0.00252451
PP2 not present in Coelophysis model
average FL		0.00976489				0.0482217	average	0.32484	1.05805
average FL, dimensionless		0.0813741				0.0984116	isometry =	0.333	1
Regression analyses -- overall average
via body mass
	Mass (kg)	fibre length (m)		Allometric slope
Lagosuchus	0.134	0.00976489		0.348501	(isometry is 0.333)
Coelophysis	13.1	0.0482217
via limb length
	Length (m)	fibre length (m)		Allometric slope
Lagosuchus	0.12	0.00976489		1.13512	(isometry is 1.00)
Coelophysis	0.49	0.0482217
