# Supplementary material for: Hindlimb biomechanics of Lagosuchus talampayensis (Archosauria, Dinosauriformes), with comments on skeletal morphology
Source: J Anat. 2024 Dec 4;246(6):948–73. doi: 10.1111/joa.14183 (PMC12079757; doi:10.1111/joa.14183)
Supplement: Supplementary file 4 — Data S2. [file JOA-246-948-s003.zip]

Archive with 1 entries (1 files):
- joa14183-sup-0004-DataS2
