# Supplementary material for: Hindlimb biomechanics of Lagosuchus talampayensis (Archosauria, Dinosauriformes), with comments on skeletal morphology
Source: J Anat. 2024 Dec 4;246(6):948–73. doi: 10.1111/joa.14183 (PMC12079757; doi:10.1111/joa.14183)
Supplement: Supplementary file 4 — Data S2. [file JOA-246-948-s003.zip › joa14183-sup-0004-DataS2]

#NEXUS
[written Mon May 13 12:30:39 BST 2024 by Mesquite  version 3.81 (build 955) at LTHSML42503/172.25.192.1]

BEGIN TAXA;
	TITLE Taxa;
	DIMENSIONS NTAX=48;
	TAXLABELS
		Chelonia Basal_Diapsida Squamata Sphenodon Basal_Archosauromorpha Erythrosuchidae Proterochampsidae Euparkeria Parasuchia Ornithosuchidae Aetosauria Gracilisuchus Batrachotomus Postosuchus Poposaurus Sphenosuchus Protosuchus Crocodylia Aphanosauria Pterosauria Lagerpetidae Scleromochlus Lagosuchidae Silesauridae Heterodontosaurus Basal_Ornithischia Basal_Sauropodomorpha Mussaurus Herrerasauridae Coelophysis Dilophosaurus Ceratosauria Basal_Tetanurae Carnosauria Tyrannosauroidea Ornithomimosauria Oviraptorosauria Alvarezsauridae Deinonychosauria Archaeopteryx Confuciusornithidae Enantiornithes Patagopteryx Apsaravis Hesperornithes Ichthyornis Paleognathae Neognathae 
	;

END;


BEGIN CHARACTERS;
	TITLE  Character_Matrix;
	DIMENSIONS  NCHAR=107;
	FORMAT DATATYPE = STANDARD RESPECTCASE GAP = - MISSING = ? SYMBOLS = "  0 1 2 3 4 5";
	CHARSTATELABELS 
		1 'M. iliotibialis (IT): number of heads' /  'One or two; weakly subdivided' 'Three [three separate regions of muscle scarring]',
		2 'IT: origin' /  'Dorsolateral ilium, superficial to other iliac muscles with rugose dorsal rim of ilium',
		3 'IT: insertion (common ?triceps? extensor tendon)' /  Tibial_tuberosity '(Lateral) cnemial crest' _Cranial_and_lateral_cnemial_crests,
		4 Patella_as_ossified_sesamoid_in_extensor_tendon /  Absent Present_with_patellar_sulcus_present_on_femur_as_proximal_extension_of_intercondylar_sulcus,
		5 'M. femorotibialis (FMT): number of heads' /  'One; weak subdivision' ' Two [cranial and caudal intermuscular lines]' 'Three [medial intermuscular line]',
		6 'FMT: origin' /  _Proximal_half_of_femoral_shaft 'Bulk of femoral shaft [strong intermuscular lines]',
		7 'FMT: distal subdivision of lateral head' /  Absent ' Present [craniomedial muscle scar on distal femoral shaft]',
		8 'FMT: insertion' /  ' With IT, AMB extensor tendon',
		9 'M. ambiens (AMB): number of heads' /  One Two,
		10 'AMB: origin(s)' /  'Pubic tubercle; proximally adjacent to PUT (if present)' _Cranial_preacetabular_cartilage_and_medial_proximal_pubis,
		11 'AMB: insertion' /  'with IT, FMT extensor tendon; passes from medial to lateral at knee' 'additional secondary tendon perforating extensor tendon, to origins of digital flexors (or GE/GL)',
		12 'M. iliofibularis (ILFB): origin' /  'Dorsal postacetabular ilium, between IF and FTE [scarred region]',
		13 'ILFB: insertion' /  ' Craniolateral proximal fibula [rugosity]' 'Craniolateral proximal fibula [tubercle]' ' Lateral proximal fibula [tubercle]' ' Caudal proximal fibula [tubercle]',
		14 'ILFB: secondary tendon' /  Absent 'Present, to GL aponeurosis',
		15 'IFLB: insertion induces fibular crest on tibia' /  Absent Present,
		16 'ILFB: Ansa' /  Absent 'Present [tubercles on lateral femoral condyle near GL origin]',
		17 'M. iliofemoralis (IF): number of heads' /  ' One: IF' ' Two: M. iliofemoralis externus (IFE) and M. iliotrochantericus caudalis (ITC) of Neornithes [separate insertions evident; trochanteric crest and lesser trochanter]',
		18 'IF: origin' /  ' Small, above acetabulum [may have depression]' 'Large, expanded preacetabularly with ilium [may have depression]' _Divided_into_IFE_and_ITC_portions,
		19 'IF (or IFE): insertion' /  'Caudolateral [internal trochanter]' ' Craniolateral [trochanter major]' ' Caudolateral femoral shaft between FMT origins [flat shelf caudal to linea intermuscularis cranialis; or more proximal knob]' ' IFE on prominent trochanteric shelf or lateral ridge; ITC separate' 'IFE on reduced scar-like trochanteric shelf; ITC separate',
		20 'IF (or ITC&IFE): insertion type' /  ' Fleshy [flat surface or internal trochanter]' ' Tendinous [bladelike trochanters or fibrous scars]',
		21 'IFE: origin' /  'Absent; not divided from ITC' _Above_acetabulum_on_lateral_surface_of_ilium 'Reduced to dorsolateral tubercle [processus supratrochantericus]',
		22 'ITC: origin' /  'Absent; not divided from IFE' Cranial_to_IFE_on_lateral_iliac_surface Expanded_into_preacetabular_concavity,
		23 'ITC: insertion' /  'Absent; not divided from IFE' ' Small distal knob-like lesser trochanter' 'Large blade-like lesser trochanter' 'Robust lesser trochanter; proximally positioned and closely appressed to greater trochanter' 'Scar on cranial rim of proximal trochanteric crest [greater and lesser trochanters fused]',
		24 'M. puboischiofemoralis internus 1-2: number of heads' /  ' One: PIFI1-2 (PIFI1 of Crocodylia or M. iliofemoralis internus, IFI of Neornithes)' ' Two: PIFI1 and PIFI2; weakly subdivided (Squamata)',
		25 'PIFI1-2: origin' /  ' Craniomedial pubo-ischiadic plate and epi-pubic cartilage' ' Medial preacetabular ilium or sacrum and proximal ischium [pubo-ischiadic plate reduced]' ' Ventrolateral ilium [preacetabular ?cuppedicus'' fossa]' ' Lateral ilium [preacetabular fossa reduced]' 'Lateral pubic peduncle of ilium [preacetabular fossa ?lost?]',
		26 'PIFI1-2: insertion' /  'Craniomedial femoral shaft, cranial to CFL and fourth trochanter [scar]' 'Craniomedial proximal femur; with PIFI3 [trochanter minor]' 'Medial proximal femoral shaft [scar]',
		27 'PIFI3: number of heads' /  'One: PIFI3 or PIFI2 (Crocodylia) [one insertion scar]' 'Two: Mm. iliotrochanterici cranialis (ITCR) et medius (ITM) of Neornithes [two insertion scars]',
		28 'PIFI3 (PIFI2 of Crocodylia or ITCR&ITM of Neornithes): origin' /  ' Craniomedial pubes and part of medial ilium [pubo-ischiadic plate]' 'Lumbar vertebrae, centra and transverse processes [pubo-ischiadic plate reduced]' ' Ilium [no lumbar vertebrae; preacetabular ?cuppedicus? fossa]' ' Lateral preacetabular ilium [preacetabular fossa lost]',
		29 'PIFI3 (PIFI2 or ITCR&ITM): insertion' /  'Craniolateral proximal femur, proximocranial to IF [scars]' Accessory_trochanter 'Cranial and lateral trochanteric crest [two scars]' 'Trochanter minor, with PIFI1-2',
		30 'M. puboischiotibialis (PIT): number of heads; most superficial of flexor cruris' /  'One: PIT1-3; weakly subdivided' 'Two: PIT1-2 and PIT3 (PIT and FTI2 of Crocodylia)' 'None; absent',
		31 'PIT1-2: origin' /  'Cranioventral pubo-ischiadic ligament and pubic tubercle; near PUT' 'Cranial proximal ischium near pubic articulation (PIT of Crocodyia) [reduced ligament; scar; PUT lost]' ' None; absent',
		32 'PIT3: origin' /  'Caudal end of pubo-ischiadic ligament and pelvic symphyses' 'Caudolateral ilium (FTI2 of Crocodylia); caudoventral to FTE, dorsal to CFB [ligament reduced]' 'None; absent or not separate from PIT1-2 (same origin)',
		33 'PIT1-3: insertion' /  'Medial proximal tibia; with or proximal to FTI1 [scar]' 'None; absent',
		34 'M. flexor tibialis internus (FTI): number of heads' /  'Two: FTI1 and FTI2' ' Three: FTI1 and FTI2a-b (FTI2a-b/superficial/deep = FTI4/3 of Crocodylia)' 'One: M. flexor cruris medialis (FCM of Neornithes; equivalent to FTI2b or FTI3 of Crocodylia); FTI1 and FTI4 absent',
		35 'FTI1: origin; caudodorsal to FTI2 and ISTR, near M. ischiocaudalis origin' /  ' Ilio-ischiadic ligament or fascia on caudolateral side of distal ischium [scar or tubercle]' ' Last sacral and proximal caudal vertebrae, fascia' 'None; absent',
		36 'FTI1: insertion' /  ' Caudomedial proximal tibia; with or distal to PIT [scar]' ' Unites distally with FTI2, to GM origin at caudomedial proximal tibia' 'None; absent',
		37 'FTI2: origin' /  ' Cranial end of ilio-ischiadic ligament or fascia, near or on ischial tuberosity and distal ischium' 'Scar on ischial tuberosity, and ilio-ischiadic fascia (FTI3-4 of Crocodylia)' 'Proximal dorsal process of ischium, and ilio-ischiadic fascia [ischial tuberosity expanded as process]' ' Caudolateral distal ischium, and ilio-ischiadic membrane (FCM of Neornithes) [proximal dorsal process lost]',
		38 'FTI2: insertion of tendon of superficial part (FTI2a or FTI4)' /  'Splits distally into two tendons, inserting on medial and lateral proximal tibia around GM origin' 'Unites distally with FTE and deeper part (FTI2b; FTI3 of Crocodylia) [scar]' 'None; muscle absent or not separate',
		39 'FTI: insertion of deep part (FTI2b or FTI3 or FCM)' /  'Caudal proximal tibia; distal to PUT [scar]' 'Not distinct from superficial part (FTI2a); unites distally with FTI1 [scar]' 'Unites distally with FTE (=FCLP) tendon (and FTI4, if present)',
		40 'FTI2 (FTI3-4 of Crocodylia): secondary tendon to GL' /  Absent Present,
		41 'M. flexor tibialis externus (M. flexor cruris lateralis pars pelvica; FCLP of Neornithes):origin; most caudodorsal of flexor cruris [possible scarring]' /  ' Ilio-ischiadic ligamentyfascia around caudoventral ilium and caudodorsal ischium' 'Caudolateral surface of ilium [muscle scar]',
		42 'FTE: insertion; shared tendon inserts between heads of Mm. gastrocnemii' /  'Tendon splits distally; medial tendon to caudomedial proximal tibia near GM; lateral tendon to caudolateral proximal tibia near GL and digital flexors [scar], contributing to plantar aponeurosis' 'Medial proximal tibia (FCLP of Neornithes); with FCM, between GM-GIM',
		43 'FCL pars accessoria head (FCLA)' /  Absent ' Present, originating from FCLP raphe and inserting in popliteal fossa of femur',
		44 'M. pubotibialis (PUT)' /  Present Absent,
		45 'PUT: origin; most cranial of flexor cruris and distally adjacent to AMB' /  ' Pubes, proximal to or onto pubic tubercle and pubo-ischiadic ligament' 'None; absent',
		46 'PUT: insertion' /  'Caudolateral proximal tibia; between GM and GL; proximal to other flexor cruris parts' 'None; absent',
		47 'M. adductor femoris (ADD): number of heads' /  One ' Two: ADD1 and ADD2 of Crocodylia, or Mm. puboischiofemorales medialis (PIFM) et lateralis (PIFL) of Neornithes [two origin and insertion scars]',
		48 'ADD: origin' /  ' Pubo-ischiadic ligament, cranial and deep to flexor cruris' 'Cranial ADD1 and caudal ADD2 edges of ischium, separated by PIFE3 [groove for ADD2 or scars; PIFE3 present]' 'Craniolateral edge of ischium, pubo-ischiadic membrane, and caudolateral pubis [PIFE3 absent]',
		49 'ADD: insertion' /  'Caudal distal femoral shaft, one scar on adductor ridge' 'Caudal distal femoral shaft [medial and lateral scars or crest]' Adductor_ridge_or_crista_supracondylaris_medialis_connecting_to_medial_condyle,
		50 'M. puboischiofemoralis externus (PIFE): number of heads' /  ' One: PIFE1-3; weakly subdivided [nearly continuous pubo-ischiadic plate]' ' Three: PIFE1-3 [expanded and separated pubic and ischial aprons; obturator process]' 'Two: Mm. obturatorii lateralis (OL) et medialis (OM) of Neornithes, equivalent to PIFE1 and PIFE2; PIFE3 lost [obturator process lost]',
		51 'PIFE1: origin' /  'Thyroid fenestra and pubo-ischiadic plate' Craniomedial_surface_of_pubic_apron_and_epipubic_cartilage ' Proximal lateral pubis; OL of Neornithes [pubic apron lost]',
		52 'PIFE2: origin' /  ' Caudal to PIFE1; not separated' Caudal_surface_of_pubic_apron 'Medial pubo-ischiadic membrane; OM of Neornithes [pubic apron lost]',
		53 'PIFE3: origin' /  'Caudal to PIFE1-2; not separated' 'Lateral ischium, remnant of pubo-ischiadic plate [or obturator process]' 'Absent [obturator process lost]',
		54 'PIFE1-2: pubic retroversion' /  _Pubic_shaft_oriented_cranially Pubic_shaft_near_vertical Pubic_shaft_oriented_caudally ' Ilia, pubes, and ischia are nearly parallel',
		55 'PIFE: insertion' /  ' Caudolateral internal trochanter, posterior ridge, and intertrochanteric fossa' _Tip_of_trochanter_minor_and_intertrochanteric_fossa 'Caudolateral proximal femur [greater trochanter, dorsolateral trochanter]' ' Lateral proximal femur  [greater trochanter rotated laterally with head]' ' Groove and pit on caudolateral side of trochanteric crest [greater and lesser trochanters fused]',
		56 'PIFE2 (OM of Neornithes): obturator tuberosity on ischium for guiding tendon' /  Absent Present,
		57 'M. ischiotrochantericus (M. ischiofemoralis; ISF of Neornithes): origin' /  ' Medial surface of caudal ischium [ischial symphysis]' 'Lateral surface of caudal ischium and ilio-ischiadic membrane [ischial symphysis lost]',
		58 'ISTR: insertion' /  ' Caudolateral proximal femur, proximal to IF and caudal to PIFIs [scar or striations]' Groove_proximal_to_trochanteric_shelf ' Lateral proximal femur near trochanteric shelf [reduced trochanteric shelf]' Proximal_to_large_posterior_trochanter 'Caudolateral trochanteric crest [scar; reduced posterior trochanter]',
		59 'M. caudofemoralis brevis (M. caudofemoralis pars pelvica; CFP of Neornithes): origin' /  _Proximal_caudal_vertebrae_and_fascia ' Proximal caudals ~1-2, last sacral(s), and medioventral ilium [small shelf]' 'Caudoventral ilium [brevis fossa]' 'Ventrolateral ilium [brevis fossa reduced onto lateral ilium]' ' Caudolateral ilium [brevis fossa lost]',
		60 'CFB: insertion' /  'Weakly differentiated from CFL; near internal trochanter' 'Proximal and lateral to CFL, if separate [fourth trochanter or scar present]' 'Caudolateral proximal femur [trochanter major]',
		61 'M. caudofemoralis longus (M. caudofemoralis pars caudalis; CFC of Neornithes): origin' /  'Haemal arches, ventral centra and transverse processes of caudal vertebrae [no transition zone in caudals]' 'Restricted to proximal half of tail [?transition zone'']' 'Restricted to proximalmost caudals [tail shortened to 15?30 vertebrae]' _Cranioventral_pygostyle 'None; absent',
		62 'CFL: insertion' /  Caudal_femoral_shaft_and_internal_trochanter _Prominent_fourth_trochanter_and_medial_pit Small_fourth_trochanter Fourth_trochanter_reduced_to_a_scar 'None; absent',
		63 'CFL: secondary tendon to lateral knee region (and GL)' /  'Absent [no pendant trochanter or CFL absent]' From_distal_CFL_belly 'From crest-like fourth trochanter' From_tip_of_pendant_fourth_trochanter,
		64 'Mm. gastrocnemii: number of heads' /  ' Two: Mm. gastrocnemii lateralis (GL) et medialis (GM; ?femorotibial gastrocnemius? of Lepidosauria; Russell, 1993)' 'Three: GM divided into GM and M. gastrocnemius pars intermedia (GIM; Neornithes) or GL divideded into superficial and deep heads of ?femoral gastrocnemius? (Lepidosauria; Russell, 1993)',
		65 'GL: origin' /  'Caudolateral distal femur proximal to lateral condyle [tubercle or scar]',
		66 'GL: insertion' /  'Plantar aponeurosis to metatarsal V and tarsals, then to digits 2-4 with FDBs ' 'Plantar aponeurosis to metatarsal V, process on distal tarsal 4, and calcaneal tuber, then to digits 2-4 with FDBs [calcaneal tuber present]' 'Reduced plantar aponeurosis to caudal surfaces of metatarsals III-V [scars; calcaneal tuber and distal tarsal 4 process lost]' ' Forms lateral part of ?Achilles tendon? onto small flat hypotarsus, then vestigial plantar aponeurosis to caudal surface of tarsometatarsus' ' Forms lateral part of ?Achilles tendon? onto large grooved hypotarsus, then vestigial plantar aponeurosis to caudal surface of tarsometatarsus',
		67 'GM: origin; medial to EDL' /  Medial_proximal_tibia ' Medial side of (lateral) cnemial crest',
		68 'GM: insertion' /  ' Plantar aponeurosis to metatarsal V, calcaneum, then to digit 5' 'Plantar aponeurosis to metatarsal V, calcaneal tuber, then to digit 5 [calcaneal tuber present]' 'Plantar aponeurosis to metatarsal V, calcaneal tuber and metatarsals II-III [digit 5 phalanges lost]' 'Reduced plantar aponeurosis to caudal surfaces of metatarsals II-III [scars; calcaneal tuber lost]' 'Forms medial part of ?Achilles tendon? onto small flat hypotarsus, then vestigial plantar aponeurosis to caudal surface of tarsometatarsus [metatarsal V lost] ' ' Forms medial part of ?Achilles tendon? onto large grooved hypotarsus, then vestigial plantar aponeurosis to caudal surface of tarsometatarsus',
		69 'GIM: origin' /  ' Absent; not divided' 'Caudal side of distal femur, near medial femoral condyle; at distal end of PIFM, PIFL, and FCLA insertions and surrounding fascia',
		70 'GIM: insertion' /  'Absent; not divided' 'Joins GM, then forms caudal part of ?Achilles tendon? onto hypotarsus and caudal tarsometatarsus',
		71 'GM and GL: relative size' /  ' GL larger than GM [no large cnemial crest]' ' GM larger than GL (including GIM, if present) [expanded cnemial crest]',
		72 'Digital flexors: number of major heads' /  'Two: M. flexor hallucis longus (FHL) and weakly subdivided M. flexor digitorum longus (FDL); plus third, weakly subdivided, M. flexor digitorum brevis (FDB)' 'Seven or more: FHL,FDL,FPD2,3,4,FPPD2,3,PL',
		73 'FHL: origin(s)' /  'Caudolateral distal femur: lateral epicondyle near GL' ' Expanded onto lateral cnemial crest of tibia, fossa flexoria, and proximal fibula' Expanded_onto_medial_fibular_fossa_or_sulcus 'Caudal shafts of tibia and proximal fibula [flat surfaces]',
		74 'FDB: origin' /  'Plantar aponeurosis (reduced with plantar aponeurosis insertion of other digital flexors) and calcaneal tuber ventral-caudal surface' 'None; absent (plantar aponeurosis absent)',
		75 'FDL: origin' /  'Medial fibula, shaft [depression or ridge]; remains superficial to PPs' ' Expanded onto much of caudal side of knee region [fossa poplitea]',
		76 'Digital flexors: insertions' /  'FHL+FDL(+FDB) fuse, forming plantar aponeurosis to digits 1-5 [flexor tubercles of unguals, large calcaneal tuber]' 'Discrete tendons to proximal phalanges (FHL) and flexor tubercles (FDL) of pedal unguals, digits 1-4 [loss of plantar aponeurosis, calcaneal tuber and digit 5 reduced or absent]',
		77 'Tibial cartilage around digital flexor tendons (PL insertion)' /  Absent 'Present, small; caudal extension of trochlear surface' 'Present, large; medially and laterally bordered by sharp crests; sesamoid may be present for PL insertion',
		78 'FDL: tendon of insertion' /  Not_ossified Ossified,
		79 'FHL: insertion on digit 1' /  'Caudal side of digit 1; digit remains proximal' ' Caudal side of digit 1; hallux shifted distally, losing contact with tarsus' 'Cranial side of digit 1; hallux retroverted onto caudal side of tarsometatarsus and positioned distally',
		80 'M. flexor hallucis brevis (FHB)' /  'Present [mobile distal tarsals and metatarsal I]' 'Absent [immobile distal tarsals and metatarsal I]',
		81 'FHB: origin' /  'Distal tarsals and plantar aponeurosis [distal tarsal IV plantar tubercle, DT I depression, etc.]' 'None; absent',
		82 'FHB: insertion' /  'Caudal side of proximal digit I, 1st phalanx; possibly metatarsal I [depression]' 'None; absent',
		83 'TA: origin ' /  ' Cranial surface of distal lateral femoral condyle; superficial to EDL origin' ' Cranial surface of distal lateral femoral condyle plus lateral side of cranial cnemial crest (second tibial head of TA)' _Cranial_surface_of_distal_lateral_femoral_condyle_plus_craniolateral_sides_of_cranial_and_lateral_cnemial_crests_,
		84 'TA: insertion' /  'Through ligament or retinaculum to cranial surfaces of proximal metatarsals II-IV; remains lateral to EDL [scars or tubercles]' ' Through ligament or retinaculum to tubercles on cranial proximal metatarsals II-IV [metatarsal I shifted distally]' ' Tuberositas "m. tibialis cranialis", on cranial proximal metatarsal II-equivalent region (craniomedial)',
		85 'EDL+TA: extensor canal on cranial side of distal tibia or tibiotarsus' /  Absent 'Present; shallow groove' 'Present; deep groove enclosed cranially by an ossified supratendinal bridge',
		86 'M. extensor digitorum longus (EDL): origin' /  ' Craniomedial proximal tibia; distal to tibial tuberosity and deep to TA origin' 'Lateral side of (lateral) cremial crest; distal to TA origin; and cranial tibial shaft [ridges]' Additional_origin_from_cranial_cnemial_crest,
		87 'EDL: insertion' /  'Through ligament or retinaculum and AHD tendon to craniomedial surface of proximal metatarsal I [bulge or rugosity], potentially smaller insertions on MT2,3; remains lateral to EDL' 'Extensor surfaces of non-proximal phalanges of digits II-IV [EDB absent or fused to EDL]',
		88 'M. extensor hallucis longus/Adductor hallucis longus (EHL): origin' /  'Cranial side of metatarsal I [hallux not retroverted]' 'Medial side of sulcus extensorius on TMT [depression; retroverted hallux]',
		89 'EHL: insertion' /  'Cranial surfaces of digit 1 phalanges [hallux not retroverted]' 'Caudal surfaces of digit 1 phalanges [hallux retroverted]',
		90 'M. extensor digitorum brevis (EDB)' /  'Present [some combination of: no advanced mesotarsal ankle; plantigrade; pes not functionally tridactyl]' 'Absent; presumably fused to distal EDL [advanced mesotarsal ankle; digitigrade; functionally tridactyl pes]',
		91 'EDB: origin' /  'Cranial surfaces of proximal tarsals or MTs, proximal to TA or EDL [scars; cranial astragalar hollow], and MT shafts' 'None; absent',
		92 'EDB: insertion' /  Dorsal_surfaces_of_distal_phalanges_or_unguals 'None; absent',
		93 'M. pronator profundus (PP) (=TP/POP tibia =PP1, PP fibula =PP2)' /  'Present [expansive distal fibular shaft]' 'Absent [distal fibular shaft lost; metatarsal I shifted distally]',
		94 'PP: origin     (PP2)' /  ' Caudomedial distal fibular shaft; associated with IC+POP [scarred surface]' 'None; absent',
		95 'PP: insertion   (PP2)' /  'Caudolateral side of proximal metatarsal I (and II-III) and tarsals [especially process of distal tarsal 4]' 'None; absent',
		96 'M. popliteus (POP): origin   (=PP1)' /  'Caudolateral proximal tibial shaft [scarred surface]' ' Distal end of flexor fossa; caudolateral proximal tibia [tubercle]',
		97 'POP: insertion    (=PP1)' /  'with PP (PP2)' ' Medial proximal fibula [fossa, if present]',
		98 'M. fibulocalcaneus (FC)' /  'Present (mobile tibia-fibula at tarsus)' 'Absent [immobile tibia-fibula at tarsus; or loss of distal fibula]',
		99 'FC: origin' /  'Caudal side of distal calcaneal tuber [rugose surface]' 'Caudal fibula, distal third [flat surface; mobile tibia-fibula]' 'None; absent',
		100 'FC: insertion' /  'Caudal side of metatarsal V [between two tubercles]' Dorsal_side_of_calcaneal_tuber 'None; absent',
		101 'M. abductor hallucis dorsalis (AHD)' /  'Present [metatarsal I mobile; distal fibular shaft present]' 'Absent [metatarsal I immobile; distal fibular shaft absent]',
		102 'AHD: origin' /  'Distal craniolateral fibula and perhaps proximolateral astragalocalcaneum [flat or depression; lip]' 'None; absent',
		103 'AHD: insertion' /  'Medial or lateral distal shaft of metatarsal I also II (cranial proximal MT I); near EDL insertion [ridge]; also tendon may join EDB' 'None; absent',
		104 'M. fibularis longus (FL): origin' /  'lateral fibular shaft; distal to IFLB; between FB and FDL [scarred surface]' 'Lateral side of lateral femoral condyle [scar]' ' Lateral proximal fibular shaft and nearby cnemial crests [distal fibular shaft lost]; proximal to ILFB',
		105 'FL: insertion' /  ' Lateral side of metatarsal V; distal to FB [scar]; and slight tendon to dorsal surfaces of digit V phalanges' ' Lateral side of metatarsal V; distal to FB; and calcaneal tuber and slight tendon to dorsal surfaces of digit 5 phalanges [calcaneal tuber present]' 'Lateral side of metatarsal V, calcaneal tuber, and flexor tendon [digit 5 phalanges lost]' 'Lateral side of metatarsal V and flexor tendon [calcaneal tuber lost]' ' Tibial cartilage and through Sulcus m. fibularis longi on tarsometatarsus to tendon of M. flexor perforatus digitorum III [metatarsal V lost; tubercle or scar]',
		106 'M. fibularis brevis (FB): origin' /  'Craniolateral distal fibula (and tibia); craniolateral and distal to FL [scarred surface]' 'Craniolateral distal tibial shaft [distal fibular shaft lost]',
		107 'FB: insertion' /  ' Caudolateral side of metatarsal V (and IV); proximal to FL [scar]' ' Caudolateral proximal metatarsal IV [metatarsal V lost; Tuberculum m. fibularis brevis present]' ; 
	MATRIX
	Chelonia                00000000000000000010000001003002001102100000000000000010000244000000000000000000000000000000000001220000000
	Basal_Diapsida          ?000000??0??0?000000000?00????????????????????0?000000000?0000??000???0?000000000?0000000000000000000000000
	Squamata                00010000000000000000000100000100010000010000000000000000000000110000000000000000000000000000000000000001000
	Sphenodon               00010000000000000000000000000000010000010000000000000000000000110000000000000000000000000000000000000000000
	Basal_Archosauromorpha  ?000000??0??0?000000000?0??0?????????????????????(0 1)1110000?0000(1 2)?0101??0?000000000?0000000000000000000000100
	Erythrosuchidae         ?000000??0??0?000020000?0??0????0???1??????????1?(0 1)1110000??000(1 2)??101??0?000000000?0000000000000000000000100
	Proterochampsidae       ?010110??0??0?000020000?0??0????????1?????????11111110200?11012??102??0?000000000?0000000000000000000000100
	Euparkeria              ?000110??0??0?000020000?0??0??1?????1?????????11111110200?11012??101??0?000000000?0000000000000000110000100
	Parasuchia              ?000110??0??0?000020000??0?00???????1??????????1111110200011012??101??0?000000000?0000000000000000110000100
	Ornithosuchidae         1010110??0??1?000020001??0?10???????????1?????11111110200011012??101??1?100000000?0000000000000000110000100
	Aetosauria              1000110??0??1?000020000??0?10???????1?????????11111110200011012??101??0?000000000?0000000000000000110000100
	Gracilisuchus           1000110??0??1?000020000??0?10?11????????1??????1111110200011020??101??0?100000000?0000000000000000110000100
	Batrachotomus           1000110??0??1?000020000?00?10?110???1???1?????11111110200011012??101??0?000000000?0000000000000000110000100
	Postosuchus             1010110??0??1?000020000?10?10???????1???1?????11111110200011012??102??0?100000000?0000000000000000110000200
	Poposaurus              1000110??0??1?0001(2 3)0001?(1 2)0010???0?0?1???1?????11111110200021010??102??0?000000000?0000000000000000110000200
	Sphenosuchus            1000110??0??0?000120000?(0 1)0?10???????1???1?????11111110200021012??101??0?000000000?0000000000000000110000100
	Protosuchus             1000110??0??0?000120000?10?10???????1?????????11111110200011012??102??0?000000000?0000000000000000110000200
	Crocodylia              10001100111001000020000010010111010011211001111111111020001101200102000000000000000000000000000000110000200
	Aphanosauria            ?000??0??0??1?001(1 2)(2 3)1111??0?00???0???1?????????11111110200?11012??102??0?00000000000000000111001000110??0100
	Pterosauria             ?010110??(0 1)??0?1000(2 3)1000?(0 1)2?00???????????????????1111103002(0 1)1130??213??1?1(0 1)0(0 1)0001111001010111111??1221112110
	Lagerpetidae            ?0(0 1)0111??0??1?00(0 1)1(2 3)(0 1)1(0 1)1????00???????1????????????11110200(0 1)11?1(2 3)?0213??1?11010001111001000111000001220000200
	Scleromochlus           ???????????????????????????????????????????????????????????????????????????????????????????????????????????
	Lagosuchidae            ?01011(0 1)??0??0?001231111????00????????????????????111102001111(1 2)2??111??1?11010001111001000111000001220000200
	Silesauridae            101011(0 1)??0??1?101231111????10???????1???1?????11111110200121112?0112??1?1101000???1101000111000001220000200
	Heterodontosaurus       1010110??0?00?101241111??2?10?????????????????1111(1 2)(1 2)1(0 2)2??(1 2)21013?0213??1?11010001111101000111111001220002310
	Basal_Ornithischia      1010110??0?00?101241111??2?10?????????????????1111(1 2)(1 2)1(0 2)2??(1 2)21013?0213??1?110100(0 1)1111(0 1)01000111???00?(1 2)(1 2)0000(2 3)00
	Basal_Sauropodomorpha   1010110??0??0?001241111??2?10?????0?1?????????11111110200(1 2)21013??(1 2)1(1 2)??1?11010001111(0 1)01000111000000110000100
	Mussaurus               1010110??0??0?001241111????1????????1?????????11111110200221013??213??1?11010001111101000111000000110000100
	Herrerasauridae         ?010111??0??0?001231111????10?????0?1?????????11111112200121113??111??1?11010001111101000111000000110000100
	Coelophysis             1010111??0??1?101231111????10?????0?1?????????11111110200121010??213??1?21010011111101000111000011220000300
	Dilophosaurus           1010111??0??1?101231111????10?????0?1?????????11111110200121010??213??1?21010011111101000111000011220000300
	Ceratosauria            1010111??0??1?101231112????10?????0?1?????????11111110200221010??213??1?21010011111101000111000011220000300
	Basal_Tetanurae         1010111??0?01?101241112?2??21?????0?1?????????11111110200221110??213??1?21010011111101000111000011220000300
	Carnosauria             1010111??0??1?101241112?2??21?????0?1?????????11111110300221110?0213??1?21010011111101000111000011220000300
	Tyrannosauroidea        1010111??0?01?101241112?22?21?????0?1???1?????11111110300221110?0213??1?21010011111101000111000011220000300
	Ornithomimosauria       1010111??0?01?101241112?2??21?????0?1?????????11111110300221110?0213??1?21010011111101000111000011220000300
	Oviraptorosauria        ?01011???0??1?101241113?3??21???????1?????????11111111300221120?0213??1?21010011111101000111000011220000300
	Alvarezsauridae         ?01011???0??2?101241113?4??31??????????????????1?111113??221220?0213??1?21010011111101000111000011220000300
	Deinonychosauria        101011???0??2?101231223?3??21???????2?????????11111112310331220?0213??1?21010011111101000111000011220000300
	Archaeopteryx           ?010?1???0??2?101231223?3??2????????2??????????1?111123?1331230??213??1?210100(1 2)1111201(0 1)00111000011220000300
	Confuciusornithidae     ?010?1???0??2?101231224?3??2????????2??????????2?211224?1341330??213??1?(2 3)10100(1 2)1111201(0 1)1(0 1)111111?11221112311
	Enantiornithes          1010(1 2)1???0??2?111231224?32122???????2?????????122211224?1341330?0214??1?(2 3)11100(1 2)1111201(0 1)1(0 1)111111?11221112411
	Patagopteryx            ?010(1 2)1???0??2?111241224?42132???????2?????????12222223411431330??314??1?(2 3)111??(1 2)1111201(0 1)1(0 1)111111?11221112411
	Apsaravis               ???12????0??????1?41??4?4??3??????????????????????2223411441330?03?4????31?111(1 2)111?20?(0 1)1(0 1)111111?11221112411
	Hesperornithes          1021(1 2)1???0??3?111241224?42132???????3?????????122222234?1441330?0314??1?31111021112212111111111?11221112411
	Ichthyornis             ?021?1???0??3?1?1241?24?4??3????????3??????????2?22223411441330??4?5??1?31111?21112212111111111??1221112411
	Paleognathae            1021211000?030111241224042132222122232201111111222222341144133010415111131112121112221111111111111221112411
	Neognathae              10212110001030111241224042132222122232201111111222222341144133010415111131112121112221111111111111221112411

;

END;
BEGIN ASSUMPTIONS;
	OPTIONS DEFTYPE = unord PolyTcount = MINSTEPS;
	TYPESET * UNTITLED   =  unord:  1- 2 4 6- 12 14- 21 24- 54 56- 61 63- 77 79- 99 102- 103 105- 107, ord:  3 5 13 22- 23 55 62 78 100- 101 104;

END;

BEGIN MESQUITECHARMODELS;
	ProbModelSet * UNTITLED   =  'Mk1 (est.)':  1- 107;
END;

BEGIN NOTES;

	SUT   TAXON = 1 NAME = color INTEGER = 5;
	SUT   TAXON = 3 NAME = color INTEGER = 5;
	SUT   TAXON = 4 NAME = color INTEGER = 5;
	SUT   TAXON = 8 NAME = color INTEGER = 12;
	SUT   TAXON = 10 NAME = color INTEGER = 12;
	SUT   TAXON = 11 NAME = color INTEGER = 12;
	SUT   TAXON = 12 NAME = color INTEGER = 12;
	SUT   TAXON = 13 NAME = color INTEGER = 12;
	SUT   TAXON = 14 NAME = color INTEGER = 12;
	SUT   TAXON = 15 NAME = color INTEGER = 12;
	SUT   TAXON = 16 NAME = color INTEGER = 12;
	SUT   TAXON = 17 NAME = color INTEGER = 11;
	SUT   TAXON = 18 NAME = color INTEGER = 5;
	SUT   TAXON = 23 NAME = color INTEGER = 12;
	SUT   TAXON = 24 NAME = color INTEGER = 12;
	SUT   TAXON = 25 NAME = color INTEGER = 12;
	SUT   TAXON = 28 NAME = color INTEGER = 12;
	SUT   TAXON = 30 NAME = color INTEGER = 12;
	SUT   TAXON = 47 NAME = color INTEGER = 5;
	SUT   TAXON = 48 NAME = color INTEGER = 5;

	SU  T = 1 C = 1 N = color I = 5;
	SU  T = 3 C = 1 N = color I = 5;
	SU  T = 4 C = 1 N = color I = 5;
	SU  T = 8 C = 1 N = color I = 12;
	SU  T = 10 C = 1 N = color I = 12;
	SU  T = 11 C = 1 N = color I = 12;
	SU  T = 12 C = 1 N = color I = 12;
	SU  T = 13 C = 1 N = color I = 12;
	SU  T = 14 C = 1 N = color I = 12;
	SU  T = 15 C = 1 N = color I = 12;
	SU  T = 16 C = 1 N = color I = 12;
	SU  T = 18 C = 1 N = color I = 5;
	SU  T = 23 C = 1 N = color I = 12;
	SU  T = 24 C = 1 N = color I = 12;
	SU  T = 25 C = 1 N = color I = 12;
	SU  T = 28 C = 1 N = color I = 12;
	SU  T = 30 C = 1 N = color I = 12;
	SU  T = 47 C = 1 N = color I = 5;
	SU  T = 48 C = 1 N = color I = 5;

	SU  T = 1 C = 2 N = color I = 5;
	SU  T = 3 C = 2 N = color I = 5;
	SU  T = 4 C = 2 N = color I = 5;
	SU  T = 8 C = 2 N = color I = 12;
	SU  T = 10 C = 2 N = color I = 12;
	SU  T = 11 C = 2 N = color I = 12;
	SU  T = 12 C = 2 N = color I = 12;
	SU  T = 13 C = 2 N = color I = 12;
	SU  T = 14 C = 2 N = color I = 12;
	SU  T = 15 C = 2 N = color I = 12;
	SU  T = 16 C = 2 N = color I = 12;
	SU  T = 18 C = 2 N = color I = 5;
	SU  T = 23 C = 2 N = color I = 12;
	SU  T = 24 C = 2 N = color I = 12;
	SU  T = 25 C = 2 N = color I = 12;
	SU  T = 28 C = 2 N = color I = 12;
	SU  T = 30 C = 2 N = color I = 12;
	SU  T = 47 C = 2 N = color I = 5;
	SU  T = 48 C = 2 N = color I = 5;

	SU  T = 1 C = 3 N = color I = 5;
	SU  T = 3 C = 3 N = color I = 5;
	SU  T = 4 C = 3 N = color I = 5;
	SU  T = 8 C = 3 N = color I = 12;
	SU  T = 10 C = 3 N = color I = 12;
	SU  T = 11 C = 3 N = color I = 12;
	SU  T = 12 C = 3 N = color I = 12;
	SU  T = 13 C = 3 N = color I = 12;
	SU  T = 14 C = 3 N = color I = 12;
	SU  T = 15 C = 3 N = color I = 12;
	SU  T = 16 C = 3 N = color I = 12;
	SU  T = 18 C = 3 N = color I = 5;
	SU  T = 23 C = 3 N = color I = 12;
	SU  T = 24 C = 3 N = color I = 12;
	SU  T = 25 C = 3 N = color I = 12;
	SU  T = 28 C = 3 N = color I = 12;
	SU  T = 30 C = 3 N = color I = 12;
	SU  T = 47 C = 3 N = color I = 5;
	SU  T = 48 C = 3 N = color I = 5;

	SU  T = 1 C = 4 N = color I = 5;
	SU  T = 3 C = 4 N = color I = 5;
	SU  T = 4 C = 4 N = color I = 5;
	SU  T = 8 C = 4 N = color I = 12;
	SU  T = 10 C = 4 N = color I = 12;
	SU  T = 11 C = 4 N = color I = 12;
	SU  T = 12 C = 4 N = color I = 12;
	SU  T = 13 C = 4 N = color I = 12;
	SU  T = 14 C = 4 N = color I = 12;
	SU  T = 15 C = 4 N = color I = 12;
	SU  T = 16 C = 4 N = color I = 12;
	SU  T = 18 C = 4 N = color I = 5;
	SU  T = 23 C = 4 N = color I = 12;
	SU  T = 24 C = 4 N = color I = 12;
	SU  T = 25 C = 4 N = color I = 12;
	SU  T = 28 C = 4 N = color I = 12;
	SU  T = 30 C = 4 N = color I = 12;
	SU  T = 47 C = 4 N = color I = 5;
	SU  T = 48 C = 4 N = color I = 5;

	SU  T = 1 C = 5 N = color I = 5;
	SU  T = 3 C = 5 N = color I = 5;
	SU  T = 4 C = 5 N = color I = 5;
	SU  T = 8 C = 5 N = color I = 12;
	SU  T = 10 C = 5 N = color I = 12;
	SU  T = 11 C = 5 N = color I = 12;
	SU  T = 12 C = 5 N = color I = 12;
	SU  T = 13 C = 5 N = color I = 12;
	SU  T = 14 C = 5 N = color I = 12;
	SU  T = 15 C = 5 N = color I = 12;
	SU  T = 16 C = 5 N = color I = 12;
	SU  T = 18 C = 5 N = color I = 5;
	SU  T = 23 C = 5 N = color I = 12;
	SU  T = 24 C = 5 N = color I = 12;
	SU  T = 25 C = 5 N = color I = 12;
	SU  T = 28 C = 5 N = color I = 12;
	SU  T = 30 C = 5 N = color I = 12;
	SU  T = 47 C = 5 N = color I = 5;
	SU  T = 48 C = 5 N = color I = 5;

	SU  T = 1 C = 6 N = color I = 5;
	SU  T = 3 C = 6 N = color I = 5;
	SU  T = 4 C = 6 N = color I = 5;
	SU  T = 8 C = 6 N = color I = 12;
	SU  T = 10 C = 6 N = color I = 12;
	SU  T = 11 C = 6 N = color I = 12;
	SU  T = 12 C = 6 N = color I = 12;
	SU  T = 13 C = 6 N = color I = 12;
	SU  T = 14 C = 6 N = color I = 12;
	SU  T = 15 C = 6 N = color I = 12;
	SU  T = 16 C = 6 N = color I = 12;
	SU  T = 18 C = 6 N = color I = 5;
	SU  T = 23 C = 6 N = color I = 12;
	SU  T = 24 C = 6 N = color I = 12;
	SU  T = 25 C = 6 N = color I = 12;
	SU  T = 28 C = 6 N = color I = 12;
	SU  T = 30 C = 6 N = color I = 12;
	SU  T = 47 C = 6 N = color I = 5;
	SU  T = 48 C = 6 N = color I = 5;

	SU  T = 1 C = 7 N = color I = 5;
	SU  T = 3 C = 7 N = color I = 5;
	SU  T = 4 C = 7 N = color I = 5;
	SU  T = 8 C = 7 N = color I = 12;
	SU  T = 10 C = 7 N = color I = 12;
	SU  T = 11 C = 7 N = color I = 12;
	SU  T = 12 C = 7 N = color I = 12;
	SU  T = 13 C = 7 N = color I = 12;
	SU  T = 14 C = 7 N = color I = 12;
	SU  T = 15 C = 7 N = color I = 12;
	SU  T = 16 C = 7 N = color I = 12;
	SU  T = 18 C = 7 N = color I = 5;
	SU  T = 23 C = 7 N = color I = 12;
	SU  T = 24 C = 7 N = color I = 12;
	SU  T = 25 C = 7 N = color I = 12;
	SU  T = 28 C = 7 N = color I = 12;
	SU  T = 30 C = 7 N = color I = 12;
	SU  T = 47 C = 7 N = color I = 5;
	SU  T = 48 C = 7 N = color I = 5;

	SU  T = 1 C = 8 N = color I = 5;
	SU  T = 3 C = 8 N = color I = 5;
	SU  T = 4 C = 8 N = color I = 5;
	SU  T = 8 C = 8 N = color I = 12;
	SU  T = 10 C = 8 N = color I = 12;
	SU  T = 11 C = 8 N = color I = 12;
	SU  T = 12 C = 8 N = color I = 12;
	SU  T = 13 C = 8 N = color I = 12;
	SU  T = 14 C = 8 N = color I = 12;
	SU  T = 15 C = 8 N = color I = 12;
	SU  T = 16 C = 8 N = color I = 12;
	SU  T = 18 C = 8 N = color I = 5;
	SU  T = 23 C = 8 N = color I = 12;
	SU  T = 24 C = 8 N = color I = 12;
	SU  T = 25 C = 8 N = color I = 12;
	SU  T = 28 C = 8 N = color I = 12;
	SU  T = 30 C = 8 N = color I = 12;
	SU  T = 47 C = 8 N = color I = 5;
	SU  T = 48 C = 8 N = color I = 5;

	SU  T = 1 C = 9 N = color I = 5;
	SU  T = 3 C = 9 N = color I = 5;
	SU  T = 4 C = 9 N = color I = 5;
	SU  T = 8 C = 9 N = color I = 12;
	SU  T = 10 C = 9 N = color I = 12;
	SU  T = 11 C = 9 N = color I = 12;
	SU  T = 12 C = 9 N = color I = 12;
	SU  T = 13 C = 9 N = color I = 12;
	SU  T = 14 C = 9 N = color I = 12;
	SU  T = 15 C = 9 N = color I = 12;
	SU  T = 16 C = 9 N = color I = 12;
	SU  T = 18 C = 9 N = color I = 5;
	SU  T = 23 C = 9 N = color I = 12;
	SU  T = 24 C = 9 N = color I = 12;
	SU  T = 25 C = 9 N = color I = 12;
	SU  T = 28 C = 9 N = color I = 12;
	SU  T = 30 C = 9 N = color I = 12;
	SU  T = 47 C = 9 N = color I = 5;
	SU  T = 48 C = 9 N = color I = 5;

	SU  T = 1 C = 10 N = color I = 5;
	SU  T = 3 C = 10 N = color I = 5;
	SU  T = 4 C = 10 N = color I = 5;
	SU  T = 8 C = 10 N = color I = 12;
	SU  T = 10 C = 10 N = color I = 12;
	SU  T = 11 C = 10 N = color I = 12;
	SU  T = 12 C = 10 N = color I = 12;
	SU  T = 13 C = 10 N = color I = 12;
	SU  T = 14 C = 10 N = color I = 12;
	SU  T = 15 C = 10 N = color I = 12;
	SU  T = 16 C = 10 N = color I = 12;
	SU  T = 18 C = 10 N = color I = 5;
	SU  T = 23 C = 10 N = color I = 12;
	SU  T = 24 C = 10 N = color I = 12;
	SU  T = 25 C = 10 N = color I = 12;
	SU  T = 28 C = 10 N = color I = 12;
	SU  T = 30 C = 10 N = color I = 12;
	SU  T = 47 C = 10 N = color I = 5;
	SU  T = 48 C = 10 N = color I = 5;

	SU  T = 1 C = 11 N = color I = 5;
	SU  T = 3 C = 11 N = color I = 5;
	SU  T = 4 C = 11 N = color I = 5;
	SU  T = 8 C = 11 N = color I = 12;
	SU  T = 10 C = 11 N = color I = 12;
	SU  T = 11 C = 11 N = color I = 12;
	SU  T = 12 C = 11 N = color I = 12;
	SU  T = 13 C = 11 N = color I = 12;
	SU  T = 14 C = 11 N = color I = 12;
	SU  T = 15 C = 11 N = color I = 12;
	SU  T = 16 C = 11 N = color I = 12;
	SU  T = 18 C = 11 N = color I = 5;
	SU  T = 23 C = 11 N = color I = 12;
	SU  T = 24 C = 11 N = color I = 12;
	SU  T = 25 C = 11 N = color I = 12;
	SU  T = 28 C = 11 N = color I = 12;
	SU  T = 30 C = 11 N = color I = 12;
	SU  T = 47 C = 11 N = color I = 5;
	SU  T = 48 C = 11 N = color I = 5;

	SU  T = 1 C = 12 N = color I = 5;
	SU  T = 3 C = 12 N = color I = 5;
	SU  T = 4 C = 12 N = color I = 5;
	SU  T = 8 C = 12 N = color I = 12;
	SU  T = 10 C = 12 N = color I = 12;
	SU  T = 11 C = 12 N = color I = 12;
	SU  T = 12 C = 12 N = color I = 12;
	SU  T = 13 C = 12 N = color I = 12;
	SU  T = 14 C = 12 N = color I = 12;
	SU  T = 15 C = 12 N = color I = 12;
	SU  T = 16 C = 12 N = color I = 12;
	SU  T = 18 C = 12 N = color I = 5;
	SU  T = 23 C = 12 N = color I = 12;
	SU  T = 24 C = 12 N = color I = 12;
	SU  T = 25 C = 12 N = color I = 12;
	SU  T = 28 C = 12 N = color I = 12;
	SU  T = 30 C = 12 N = color I = 12;
	SU  T = 47 C = 12 N = color I = 5;
	SU  T = 48 C = 12 N = color I = 5;

	SU  T = 1 C = 13 N = color I = 5;
	SU  T = 3 C = 13 N = color I = 5;
	SU  T = 4 C = 13 N = color I = 5;
	SU  T = 8 C = 13 N = color I = 12;
	SU  T = 10 C = 13 N = color I = 12;
	SU  T = 11 C = 13 N = color I = 12;
	SU  T = 12 C = 13 N = color I = 12;
	SU  T = 13 C = 13 N = color I = 12;
	SU  T = 14 C = 13 N = color I = 12;
	SU  T = 15 C = 13 N = color I = 12;
	SU  T = 16 C = 13 N = color I = 12;
	SU  T = 18 C = 13 N = color I = 5;
	SU  T = 23 C = 13 N = color I = 12;
	SU  T = 24 C = 13 N = color I = 12;
	SU  T = 25 C = 13 N = color I = 12;
	SU  T = 28 C = 13 N = color I = 12;
	SU  T = 30 C = 13 N = color I = 12;
	SU  T = 47 C = 13 N = color I = 5;
	SU  T = 48 C = 13 N = color I = 5;

	SU  T = 1 C = 14 N = color I = 5;
	SU  T = 3 C = 14 N = color I = 5;
	SU  T = 4 C = 14 N = color I = 5;
	SU  T = 8 C = 14 N = color I = 12;
	SU  T = 10 C = 14 N = color I = 12;
	SU  T = 11 C = 14 N = color I = 12;
	SU  T = 12 C = 14 N = color I = 12;
	SU  T = 13 C = 14 N = color I = 12;
	SU  T = 14 C = 14 N = color I = 12;
	SU  T = 15 C = 14 N = color I = 12;
	SU  T = 16 C = 14 N = color I = 12;
	SU  T = 18 C = 14 N = color I = 5;
	SU  T = 23 C = 14 N = color I = 12;
	SU  T = 24 C = 14 N = color I = 12;
	SU  T = 25 C = 14 N = color I = 12;
	SU  T = 28 C = 14 N = color I = 12;
	SU  T = 30 C = 14 N = color I = 12;
	SU  T = 47 C = 14 N = color I = 5;
	SU  T = 48 C = 14 N = color I = 5;

	SU  T = 1 C = 15 N = color I = 5;
	SU  T = 3 C = 15 N = color I = 5;
	SU  T = 4 C = 15 N = color I = 5;
	SU  T = 8 C = 15 N = color I = 12;
	SU  T = 10 C = 15 N = color I = 12;
	SU  T = 11 C = 15 N = color I = 12;
	SU  T = 12 C = 15 N = color I = 12;
	SU  T = 13 C = 15 N = color I = 12;
	SU  T = 14 C = 15 N = color I = 12;
	SU  T = 15 C = 15 N = color I = 12;
	SU  T = 16 C = 15 N = color I = 12;
	SU  T = 18 C = 15 N = color I = 5;
	SU  T = 23 C = 15 N = color I = 12;
	SU  T = 24 C = 15 N = color I = 12;
	SU  T = 25 C = 15 N = color I = 12;
	SU  T = 28 C = 15 N = color I = 12;
	SU  T = 30 C = 15 N = color I = 12;
	SU  T = 47 C = 15 N = color I = 5;
	SU  T = 48 C = 15 N = color I = 5;

	SU  T = 1 C = 16 N = color I = 5;
	SU  T = 3 C = 16 N = color I = 5;
	SU  T = 4 C = 16 N = color I = 5;
	SU  T = 8 C = 16 N = color I = 12;
	SU  T = 10 C = 16 N = color I = 12;
	SU  T = 11 C = 16 N = color I = 12;
	SU  T = 12 C = 16 N = color I = 12;
	SU  T = 13 C = 16 N = color I = 12;
	SU  T = 14 C = 16 N = color I = 12;
	SU  T = 15 C = 16 N = color I = 12;
	SU  T = 16 C = 16 N = color I = 12;
	SU  T = 18 C = 16 N = color I = 5;
	SU  T = 23 C = 16 N = color I = 12;
	SU  T = 24 C = 16 N = color I = 12;
	SU  T = 25 C = 16 N = color I = 12;
	SU  T = 28 C = 16 N = color I = 12;
	SU  T = 30 C = 16 N = color I = 12;
	SU  T = 47 C = 16 N = color I = 5;
	SU  T = 48 C = 16 N = color I = 5;

	SU  T = 1 C = 17 N = color I = 5;
	SU  T = 3 C = 17 N = color I = 5;
	SU  T = 4 C = 17 N = color I = 5;
	SU  T = 8 C = 17 N = color I = 12;
	SU  T = 10 C = 17 N = color I = 12;
	SU  T = 11 C = 17 N = color I = 12;
	SU  T = 12 C = 17 N = color I = 12;
	SU  T = 13 C = 17 N = color I = 12;
	SU  T = 14 C = 17 N = color I = 12;
	SU  T = 15 C = 17 N = color I = 12;
	SU  T = 16 C = 17 N = color I = 12;
	SU  T = 18 C = 17 N = color I = 5;
	SU  T = 23 C = 17 N = color I = 12;
	SU  T = 24 C = 17 N = color I = 12;
	SU  T = 25 C = 17 N = color I = 12;
	SU  T = 28 C = 17 N = color I = 12;
	SU  T = 30 C = 17 N = color I = 12;
	SU  T = 47 C = 17 N = color I = 5;
	SU  T = 48 C = 17 N = color I = 5;

	SU  T = 1 C = 18 N = color I = 5;
	SU  T = 3 C = 18 N = color I = 5;
	SU  T = 4 C = 18 N = color I = 5;
	SU  T = 8 C = 18 N = color I = 12;
	SU  T = 10 C = 18 N = color I = 12;
	SU  T = 11 C = 18 N = color I = 12;
	SU  T = 12 C = 18 N = color I = 12;
	SU  T = 13 C = 18 N = color I = 12;
	SU  T = 14 C = 18 N = color I = 12;
	SU  T = 15 C = 18 N = color I = 12;
	SU  T = 16 C = 18 N = color I = 12;
	SU  T = 18 C = 18 N = color I = 5;
	SU  T = 23 C = 18 N = color I = 12;
	SU  T = 24 C = 18 N = color I = 12;
	SU  T = 25 C = 18 N = color I = 12;
	SU  T = 28 C = 18 N = color I = 12;
	SU  T = 30 C = 18 N = color I = 12;
	SU  T = 47 C = 18 N = color I = 5;
	SU  T = 48 C = 18 N = color I = 5;

	SU  T = 1 C = 19 N = color I = 5;
	SU  T = 3 C = 19 N = color I = 5;
	SU  T = 4 C = 19 N = color I = 5;
	SU  T = 8 C = 19 N = color I = 12;
	SU  T = 10 C = 19 N = color I = 12;
	SU  T = 11 C = 19 N = color I = 12;
	SU  T = 12 C = 19 N = color I = 12;
	SU  T = 13 C = 19 N = color I = 12;
	SU  T = 14 C = 19 N = color I = 12;
	SU  T = 15 C = 19 N = color I = 12;
	SU  T = 16 C = 19 N = color I = 12;
	SU  T = 18 C = 19 N = color I = 5;
	SU  T = 23 C = 19 N = color I = 12;
	SU  T = 24 C = 19 N = color I = 12;
	SU  T = 25 C = 19 N = color I = 12;
	SU  T = 28 C = 19 N = color I = 12;
	SU  T = 30 C = 19 N = color I = 12;
	SU  T = 47 C = 19 N = color I = 5;
	SU  T = 48 C = 19 N = color I = 5;

	SU  T = 1 C = 20 N = color I = 5;
	SU  T = 3 C = 20 N = color I = 5;
	SU  T = 4 C = 20 N = color I = 5;
	SU  T = 8 C = 20 N = color I = 12;
	SU  T = 10 C = 20 N = color I = 12;
	SU  T = 11 C = 20 N = color I = 12;
	SU  T = 12 C = 20 N = color I = 12;
	SU  T = 13 C = 20 N = color I = 12;
	SU  T = 14 C = 20 N = color I = 12;
	SU  T = 15 C = 20 N = color I = 12;
	SU  T = 16 C = 20 N = color I = 12;
	SU  T = 18 C = 20 N = color I = 5;
	SU  T = 23 C = 20 N = color I = 12;
	SU  T = 24 C = 20 N = color I = 12;
	SU  T = 25 C = 20 N = color I = 12;
	SU  T = 28 C = 20 N = color I = 12;
	SU  T = 30 C = 20 N = color I = 12;
	SU  T = 47 C = 20 N = color I = 5;
	SU  T = 48 C = 20 N = color I = 5;

	SU  T = 1 C = 21 N = color I = 5;
	SU  T = 3 C = 21 N = color I = 5;
	SU  T = 4 C = 21 N = color I = 5;
	SU  T = 8 C = 21 N = color I = 12;
	SU  T = 10 C = 21 N = color I = 12;
	SU  T = 11 C = 21 N = color I = 12;
	SU  T = 12 C = 21 N = color I = 12;
	SU  T = 13 C = 21 N = color I = 12;
	SU  T = 14 C = 21 N = color I = 12;
	SU  T = 15 C = 21 N = color I = 12;
	SU  T = 16 C = 21 N = color I = 12;
	SU  T = 18 C = 21 N = color I = 5;
	SU  T = 23 C = 21 N = color I = 12;
	SU  T = 24 C = 21 N = color I = 12;
	SU  T = 25 C = 21 N = color I = 12;
	SU  T = 28 C = 21 N = color I = 12;
	SU  T = 30 C = 21 N = color I = 12;
	SU  T = 47 C = 21 N = color I = 5;
	SU  T = 48 C = 21 N = color I = 5;

	SU  T = 1 C = 22 N = color I = 5;
	SU  T = 3 C = 22 N = color I = 5;
	SU  T = 4 C = 22 N = color I = 5;
	SU  T = 8 C = 22 N = color I = 12;
	SU  T = 10 C = 22 N = color I = 12;
	SU  T = 11 C = 22 N = color I = 12;
	SU  T = 12 C = 22 N = color I = 12;
	SU  T = 13 C = 22 N = color I = 12;
	SU  T = 14 C = 22 N = color I = 12;
	SU  T = 15 C = 22 N = color I = 12;
	SU  T = 16 C = 22 N = color I = 12;
	SU  T = 18 C = 22 N = color I = 5;
	SU  T = 23 C = 22 N = color I = 12;
	SU  T = 24 C = 22 N = color I = 12;
	SU  T = 25 C = 22 N = color I = 12;
	SU  T = 28 C = 22 N = color I = 12;
	SU  T = 30 C = 22 N = color I = 12;
	SU  T = 47 C = 22 N = color I = 5;
	SU  T = 48 C = 22 N = color I = 5;

	SU  T = 1 C = 23 N = color I = 5;
	SU  T = 3 C = 23 N = color I = 5;
	SU  T = 4 C = 23 N = color I = 5;
	SU  T = 8 C = 23 N = color I = 12;
	SU  T = 10 C = 23 N = color I = 12;
	SU  T = 11 C = 23 N = color I = 12;
	SU  T = 12 C = 23 N = color I = 12;
	SU  T = 13 C = 23 N = color I = 12;
	SU  T = 14 C = 23 N = color I = 12;
	SU  T = 15 C = 23 N = color I = 12;
	SU  T = 16 C = 23 N = color I = 12;
	SU  T = 18 C = 23 N = color I = 5;
	SU  T = 23 C = 23 N = color I = 12;
	SU  T = 24 C = 23 N = color I = 12;
	SU  T = 25 C = 23 N = color I = 12;
	SU  T = 28 C = 23 N = color I = 12;
	SU  T = 30 C = 23 N = color I = 12;
	SU  T = 47 C = 23 N = color I = 5;
	SU  T = 48 C = 23 N = color I = 5;

	SU  T = 1 C = 24 N = color I = 5;
	SU  T = 3 C = 24 N = color I = 5;
	SU  T = 4 C = 24 N = color I = 5;
	SU  T = 8 C = 24 N = color I = 12;
	SU  T = 10 C = 24 N = color I = 12;
	SU  T = 11 C = 24 N = color I = 12;
	SU  T = 12 C = 24 N = color I = 12;
	SU  T = 13 C = 24 N = color I = 12;
	SU  T = 14 C = 24 N = color I = 12;
	SU  T = 15 C = 24 N = color I = 12;
	SU  T = 16 C = 24 N = color I = 12;
	SU  T = 18 C = 24 N = color I = 5;
	SU  T = 23 C = 24 N = color I = 12;
	SU  T = 24 C = 24 N = color I = 12;
	SU  T = 25 C = 24 N = color I = 12;
	SU  T = 28 C = 24 N = color I = 12;
	SU  T = 30 C = 24 N = color I = 12;
	SU  T = 47 C = 24 N = color I = 5;
	SU  T = 48 C = 24 N = color I = 5;

	SU  T = 1 C = 25 N = color I = 5;
	SU  T = 3 C = 25 N = color I = 5;
	SU  T = 4 C = 25 N = color I = 5;
	SU  T = 8 C = 25 N = color I = 12;
	SU  T = 10 C = 25 N = color I = 12;
	SU  T = 11 C = 25 N = color I = 12;
	SU  T = 12 C = 25 N = color I = 12;
	SU  T = 13 C = 25 N = color I = 12;
	SU  T = 14 C = 25 N = color I = 12;
	SU  T = 15 C = 25 N = color I = 12;
	SU  T = 16 C = 25 N = color I = 12;
	SU  T = 18 C = 25 N = color I = 5;
	SU  T = 23 C = 25 N = color I = 12;
	SU  T = 24 C = 25 N = color I = 12;
	SU  T = 25 C = 25 N = color I = 12;
	SU  T = 28 C = 25 N = color I = 12;
	SU  T = 30 C = 25 N = color I = 12;
	SU  T = 47 C = 25 N = color I = 5;
	SU  T = 48 C = 25 N = color I = 5;

	SU  T = 1 C = 26 N = color I = 5;
	SU  T = 3 C = 26 N = color I = 5;
	SU  T = 4 C = 26 N = color I = 5;
	SU  T = 8 C = 26 N = color I = 12;
	SU  T = 10 C = 26 N = color I = 12;
	SU  T = 11 C = 26 N = color I = 12;
	SU  T = 12 C = 26 N = color I = 12;
	SU  T = 13 C = 26 N = color I = 12;
	SU  T = 14 C = 26 N = color I = 12;
	SU  T = 15 C = 26 N = color I = 12;
	SU  T = 16 C = 26 N = color I = 12;
	SU  T = 18 C = 26 N = color I = 5;
	SU  T = 23 C = 26 N = color I = 12;
	SU  T = 24 C = 26 N = color I = 12;
	SU  T = 25 C = 26 N = color I = 12;
	SU  T = 28 C = 26 N = color I = 12;
	SU  T = 30 C = 26 N = color I = 12;
	SU  T = 47 C = 26 N = color I = 5;
	SU  T = 48 C = 26 N = color I = 5;

	SU  T = 1 C = 27 N = color I = 5;
	SU  T = 3 C = 27 N = color I = 5;
	SU  T = 4 C = 27 N = color I = 5;
	SU  T = 8 C = 27 N = color I = 12;
	SU  T = 10 C = 27 N = color I = 12;
	SU  T = 11 C = 27 N = color I = 12;
	SU  T = 12 C = 27 N = color I = 12;
	SU  T = 13 C = 27 N = color I = 12;
	SU  T = 14 C = 27 N = color I = 12;
	SU  T = 15 C = 27 N = color I = 12;
	SU  T = 16 C = 27 N = color I = 12;
	SU  T = 18 C = 27 N = color I = 5;
	SU  T = 23 C = 27 N = color I = 12;
	SU  T = 24 C = 27 N = color I = 12;
	SU  T = 25 C = 27 N = color I = 12;
	SU  T = 28 C = 27 N = color I = 12;
	SU  T = 30 C = 27 N = color I = 12;
	SU  T = 47 C = 27 N = color I = 5;
	SU  T = 48 C = 27 N = color I = 5;

	SU  T = 1 C = 28 N = color I = 5;
	SU  T = 3 C = 28 N = color I = 5;
	SU  T = 4 C = 28 N = color I = 5;
	SU  T = 8 C = 28 N = color I = 12;
	SU  T = 10 C = 28 N = color I = 12;
	SU  T = 11 C = 28 N = color I = 12;
	SU  T = 12 C = 28 N = color I = 12;
	SU  T = 13 C = 28 N = color I = 12;
	SU  T = 14 C = 28 N = color I = 12;
	SU  T = 15 C = 28 N = color I = 12;
	SU  T = 16 C = 28 N = color I = 12;
	SU  T = 18 C = 28 N = color I = 5;
	SU  T = 23 C = 28 N = color I = 12;
	SU  T = 24 C = 28 N = color I = 12;
	SU  T = 25 C = 28 N = color I = 12;
	SU  T = 28 C = 28 N = color I = 12;
	SU  T = 30 C = 28 N = color I = 12;
	SU  T = 47 C = 28 N = color I = 5;
	SU  T = 48 C = 28 N = color I = 5;

	SU  T = 1 C = 29 N = color I = 5;
	SU  T = 3 C = 29 N = color I = 5;
	SU  T = 4 C = 29 N = color I = 5;
	SU  T = 8 C = 29 N = color I = 12;
	SU  T = 10 C = 29 N = color I = 12;
	SU  T = 11 C = 29 N = color I = 12;
	SU  T = 12 C = 29 N = color I = 12;
	SU  T = 13 C = 29 N = color I = 12;
	SU  T = 14 C = 29 N = color I = 12;
	SU  T = 15 C = 29 N = color I = 12;
	SU  T = 16 C = 29 N = color I = 12;
	SU  T = 18 C = 29 N = color I = 5;
	SU  T = 23 C = 29 N = color I = 12;
	SU  T = 24 C = 29 N = color I = 12;
	SU  T = 25 C = 29 N = color I = 12;
	SU  T = 28 C = 29 N = color I = 12;
	SU  T = 30 C = 29 N = color I = 12;
	SU  T = 47 C = 29 N = color I = 5;
	SU  T = 48 C = 29 N = color I = 5;

	SU  T = 1 C = 30 N = color I = 5;
	SU  T = 3 C = 30 N = color I = 5;
	SU  T = 4 C = 30 N = color I = 5;
	SU  T = 8 C = 30 N = color I = 12;
	SU  T = 10 C = 30 N = color I = 12;
	SU  T = 11 C = 30 N = color I = 12;
	SU  T = 12 C = 30 N = color I = 12;
	SU  T = 13 C = 30 N = color I = 12;
	SU  T = 14 C = 30 N = color I = 12;
	SU  T = 15 C = 30 N = color I = 12;
	SU  T = 16 C = 30 N = color I = 12;
	SU  T = 18 C = 30 N = color I = 5;
	SU  T = 23 C = 30 N = color I = 12;
	SU  T = 24 C = 30 N = color I = 12;
	SU  T = 25 C = 30 N = color I = 12;
	SU  T = 28 C = 30 N = color I = 12;
	SU  T = 30 C = 30 N = color I = 12;
	SU  T = 47 C = 30 N = color I = 5;
	SU  T = 48 C = 30 N = color I = 5;

	SU  T = 1 C = 31 N = color I = 5;
	SU  T = 3 C = 31 N = color I = 5;
	SU  T = 4 C = 31 N = color I = 5;
	SU  T = 8 C = 31 N = color I = 12;
	SU  T = 10 C = 31 N = color I = 12;
	SU  T = 11 C = 31 N = color I = 12;
	SU  T = 12 C = 31 N = color I = 12;
	SU  T = 13 C = 31 N = color I = 12;
	SU  T = 14 C = 31 N = color I = 12;
	SU  T = 15 C = 31 N = color I = 12;
	SU  T = 16 C = 31 N = color I = 12;
	SU  T = 18 C = 31 N = color I = 5;
	SU  T = 23 C = 31 N = color I = 12;
	SU  T = 24 C = 31 N = color I = 12;
	SU  T = 25 C = 31 N = color I = 12;
	SU  T = 28 C = 31 N = color I = 12;
	SU  T = 30 C = 31 N = color I = 12;
	SU  T = 47 C = 31 N = color I = 5;
	SU  T = 48 C = 31 N = color I = 5;

	SU  T = 1 C = 32 N = color I = 5;
	SU  T = 3 C = 32 N = color I = 5;
	SU  T = 4 C = 32 N = color I = 5;
	SU  T = 8 C = 32 N = color I = 12;
	SU  T = 10 C = 32 N = color I = 12;
	SU  T = 11 C = 32 N = color I = 12;
	SU  T = 12 C = 32 N = color I = 12;
	SU  T = 13 C = 32 N = color I = 12;
	SU  T = 14 C = 32 N = color I = 12;
	SU  T = 15 C = 32 N = color I = 12;
	SU  T = 16 C = 32 N = color I = 12;
	SU  T = 18 C = 32 N = color I = 5;
	SU  T = 23 C = 32 N = color I = 12;
	SU  T = 24 C = 32 N = color I = 12;
	SU  T = 25 C = 32 N = color I = 12;
	SU  T = 28 C = 32 N = color I = 12;
	SU  T = 30 C = 32 N = color I = 12;
	SU  T = 47 C = 32 N = color I = 5;
	SU  T = 48 C = 32 N = color I = 5;

	SU  T = 1 C = 33 N = color I = 5;
	SU  T = 3 C = 33 N = color I = 5;
	SU  T = 4 C = 33 N = color I = 5;
	SU  T = 8 C = 33 N = color I = 12;
	SU  T = 10 C = 33 N = color I = 12;
	SU  T = 11 C = 33 N = color I = 12;
	SU  T = 12 C = 33 N = color I = 12;
	SU  T = 13 C = 33 N = color I = 12;
	SU  T = 14 C = 33 N = color I = 12;
	SU  T = 15 C = 33 N = color I = 12;
	SU  T = 16 C = 33 N = color I = 12;
	SU  T = 18 C = 33 N = color I = 5;
	SU  T = 23 C = 33 N = color I = 12;
	SU  T = 24 C = 33 N = color I = 12;
	SU  T = 25 C = 33 N = color I = 12;
	SU  T = 28 C = 33 N = color I = 12;
	SU  T = 30 C = 33 N = color I = 12;
	SU  T = 47 C = 33 N = color I = 5;
	SU  T = 48 C = 33 N = color I = 5;

	SU  T = 1 C = 34 N = color I = 5;
	SU  T = 3 C = 34 N = color I = 5;
	SU  T = 4 C = 34 N = color I = 5;
	SU  T = 8 C = 34 N = color I = 12;
	SU  T = 10 C = 34 N = color I = 12;
	SU  T = 11 C = 34 N = color I = 12;
	SU  T = 12 C = 34 N = color I = 12;
	SU  T = 13 C = 34 N = color I = 12;
	SU  T = 14 C = 34 N = color I = 12;
	SU  T = 15 C = 34 N = color I = 12;
	SU  T = 16 C = 34 N = color I = 12;
	SU  T = 18 C = 34 N = color I = 5;
	SU  T = 23 C = 34 N = color I = 12;
	SU  T = 24 C = 34 N = color I = 12;
	SU  T = 25 C = 34 N = color I = 12;
	SU  T = 28 C = 34 N = color I = 12;
	SU  T = 30 C = 34 N = color I = 12;
	SU  T = 47 C = 34 N = color I = 5;
	SU  T = 48 C = 34 N = color I = 5;

	SU  T = 1 C = 35 N = color I = 5;
	SU  T = 3 C = 35 N = color I = 5;
	SU  T = 4 C = 35 N = color I = 5;
	SU  T = 8 C = 35 N = color I = 12;
	SU  T = 10 C = 35 N = color I = 12;
	SU  T = 11 C = 35 N = color I = 12;
	SU  T = 12 C = 35 N = color I = 12;
	SU  T = 13 C = 35 N = color I = 12;
	SU  T = 14 C = 35 N = color I = 12;
	SU  T = 15 C = 35 N = color I = 12;
	SU  T = 16 C = 35 N = color I = 12;
	SU  T = 18 C = 35 N = color I = 5;
	SU  T = 23 C = 35 N = color I = 12;
	SU  T = 24 C = 35 N = color I = 12;
	SU  T = 25 C = 35 N = color I = 12;
	SU  T = 28 C = 35 N = color I = 12;
	SU  T = 30 C = 35 N = color I = 12;
	SU  T = 47 C = 35 N = color I = 5;
	SU  T = 48 C = 35 N = color I = 5;

	SU  T = 1 C = 36 N = color I = 5;
	SU  T = 3 C = 36 N = color I = 5;
	SU  T = 4 C = 36 N = color I = 5;
	SU  T = 8 C = 36 N = color I = 12;
	SU  T = 10 C = 36 N = color I = 12;
	SU  T = 11 C = 36 N = color I = 12;
	SU  T = 12 C = 36 N = color I = 12;
	SU  T = 13 C = 36 N = color I = 12;
	SU  T = 14 C = 36 N = color I = 12;
	SU  T = 15 C = 36 N = color I = 12;
	SU  T = 16 C = 36 N = color I = 12;
	SU  T = 18 C = 36 N = color I = 5;
	SU  T = 23 C = 36 N = color I = 12;
	SU  T = 24 C = 36 N = color I = 12;
	SU  T = 25 C = 36 N = color I = 12;
	SU  T = 28 C = 36 N = color I = 12;
	SU  T = 30 C = 36 N = color I = 12;
	SU  T = 47 C = 36 N = color I = 5;
	SU  T = 48 C = 36 N = color I = 5;

	SU  T = 1 C = 37 N = color I = 5;
	SU  T = 3 C = 37 N = color I = 5;
	SU  T = 4 C = 37 N = color I = 5;
	SU  T = 8 C = 37 N = color I = 12;
	SU  T = 10 C = 37 N = color I = 12;
	SU  T = 11 C = 37 N = color I = 12;
	SU  T = 12 C = 37 N = color I = 12;
	SU  T = 13 C = 37 N = color I = 12;
	SU  T = 14 C = 37 N = color I = 12;
	SU  T = 15 C = 37 N = color I = 12;
	SU  T = 16 C = 37 N = color I = 12;
	SU  T = 18 C = 37 N = color I = 5;
	SU  T = 23 C = 37 N = color I = 12;
	SU  T = 24 C = 37 N = color I = 12;
	SU  T = 25 C = 37 N = color I = 12;
	SU  T = 28 C = 37 N = color I = 12;
	SU  T = 30 C = 37 N = color I = 12;
	SU  T = 47 C = 37 N = color I = 5;
	SU  T = 48 C = 37 N = color I = 5;

	SU  T = 1 C = 38 N = color I = 5;
	SU  T = 3 C = 38 N = color I = 5;
	SU  T = 4 C = 38 N = color I = 5;
	SU  T = 8 C = 38 N = color I = 12;
	SU  T = 10 C = 38 N = color I = 12;
	SU  T = 11 C = 38 N = color I = 12;
	SU  T = 12 C = 38 N = color I = 12;
	SU  T = 13 C = 38 N = color I = 12;
	SU  T = 14 C = 38 N = color I = 12;
	SU  T = 15 C = 38 N = color I = 12;
	SU  T = 16 C = 38 N = color I = 12;
	SU  T = 18 C = 38 N = color I = 5;
	SU  T = 23 C = 38 N = color I = 12;
	SU  T = 24 C = 38 N = color I = 12;
	SU  T = 25 C = 38 N = color I = 12;
	SU  T = 28 C = 38 N = color I = 12;
	SU  T = 30 C = 38 N = color I = 12;
	SU  T = 47 C = 38 N = color I = 5;
	SU  T = 48 C = 38 N = color I = 5;

	SU  T = 1 C = 39 N = color I = 5;
	SU  T = 3 C = 39 N = color I = 5;
	SU  T = 4 C = 39 N = color I = 5;
	SU  T = 8 C = 39 N = color I = 12;
	SU  T = 10 C = 39 N = color I = 12;
	SU  T = 11 C = 39 N = color I = 12;
	SU  T = 12 C = 39 N = color I = 12;
	SU  T = 13 C = 39 N = color I = 12;
	SU  T = 14 C = 39 N = color I = 12;
	SU  T = 15 C = 39 N = color I = 12;
	SU  T = 16 C = 39 N = color I = 12;
	SU  T = 18 C = 39 N = color I = 5;
	SU  T = 23 C = 39 N = color I = 12;
	SU  T = 24 C = 39 N = color I = 12;
	SU  T = 25 C = 39 N = color I = 12;
	SU  T = 28 C = 39 N = color I = 12;
	SU  T = 30 C = 39 N = color I = 12;
	SU  T = 47 C = 39 N = color I = 5;
	SU  T = 48 C = 39 N = color I = 5;

	SU  T = 1 C = 40 N = color I = 5;
	SU  T = 3 C = 40 N = color I = 5;
	SU  T = 4 C = 40 N = color I = 5;
	SU  T = 8 C = 40 N = color I = 12;
	SU  T = 10 C = 40 N = color I = 12;
	SU  T = 11 C = 40 N = color I = 12;
	SU  T = 12 C = 40 N = color I = 12;
	SU  T = 13 C = 40 N = color I = 12;
	SU  T = 14 C = 40 N = color I = 12;
	SU  T = 15 C = 40 N = color I = 12;
	SU  T = 16 C = 40 N = color I = 12;
	SU  T = 18 C = 40 N = color I = 5;
	SU  T = 23 C = 40 N = color I = 12;
	SU  T = 24 C = 40 N = color I = 12;
	SU  T = 25 C = 40 N = color I = 12;
	SU  T = 28 C = 40 N = color I = 12;
	SU  T = 30 C = 40 N = color I = 12;
	SU  T = 47 C = 40 N = color I = 5;
	SU  T = 48 C = 40 N = color I = 5;

	SU  T = 1 C = 41 N = color I = 5;
	SU  T = 3 C = 41 N = color I = 5;
	SU  T = 4 C = 41 N = color I = 5;
	SU  T = 8 C = 41 N = color I = 12;
	SU  T = 10 C = 41 N = color I = 12;
	SU  T = 11 C = 41 N = color I = 12;
	SU  T = 12 C = 41 N = color I = 12;
	SU  T = 13 C = 41 N = color I = 12;
	SU  T = 14 C = 41 N = color I = 12;
	SU  T = 15 C = 41 N = color I = 12;
	SU  T = 16 C = 41 N = color I = 12;
	SU  T = 18 C = 41 N = color I = 5;
	SU  T = 23 C = 41 N = color I = 12;
	SU  T = 24 C = 41 N = color I = 12;
	SU  T = 25 C = 41 N = color I = 12;
	SU  T = 28 C = 41 N = color I = 12;
	SU  T = 30 C = 41 N = color I = 12;
	SU  T = 47 C = 41 N = color I = 5;
	SU  T = 48 C = 41 N = color I = 5;

	SU  T = 1 C = 42 N = color I = 5;
	SU  T = 3 C = 42 N = color I = 5;
	SU  T = 4 C = 42 N = color I = 5;
	SU  T = 8 C = 42 N = color I = 12;
	SU  T = 10 C = 42 N = color I = 12;
	SU  T = 11 C = 42 N = color I = 12;
	SU  T = 12 C = 42 N = color I = 12;
	SU  T = 13 C = 42 N = color I = 12;
	SU  T = 14 C = 42 N = color I = 12;
	SU  T = 15 C = 42 N = color I = 12;
	SU  T = 16 C = 42 N = color I = 12;
	SU  T = 18 C = 42 N = color I = 5;
	SU  T = 23 C = 42 N = color I = 12;
	SU  T = 24 C = 42 N = color I = 12;
	SU  T = 25 C = 42 N = color I = 12;
	SU  T = 28 C = 42 N = color I = 12;
	SU  T = 30 C = 42 N = color I = 12;
	SU  T = 47 C = 42 N = color I = 5;
	SU  T = 48 C = 42 N = color I = 5;

	SU  T = 1 C = 43 N = color I = 5;
	SU  T = 3 C = 43 N = color I = 5;
	SU  T = 4 C = 43 N = color I = 5;
	SU  T = 8 C = 43 N = color I = 12;
	SU  T = 10 C = 43 N = color I = 12;
	SU  T = 11 C = 43 N = color I = 12;
	SU  T = 12 C = 43 N = color I = 12;
	SU  T = 13 C = 43 N = color I = 12;
	SU  T = 14 C = 43 N = color I = 12;
	SU  T = 15 C = 43 N = color I = 12;
	SU  T = 16 C = 43 N = color I = 12;
	SU  T = 18 C = 43 N = color I = 5;
	SU  T = 23 C = 43 N = color I = 12;
	SU  T = 24 C = 43 N = color I = 12;
	SU  T = 25 C = 43 N = color I = 12;
	SU  T = 28 C = 43 N = color I = 12;
	SU  T = 30 C = 43 N = color I = 12;
	SU  T = 47 C = 43 N = color I = 5;
	SU  T = 48 C = 43 N = color I = 5;

	SU  T = 1 C = 44 N = color I = 5;
	SU  T = 3 C = 44 N = color I = 5;
	SU  T = 4 C = 44 N = color I = 5;
	SU  T = 8 C = 44 N = color I = 12;
	SU  T = 10 C = 44 N = color I = 12;
	SU  T = 11 C = 44 N = color I = 12;
	SU  T = 12 C = 44 N = color I = 12;
	SU  T = 13 C = 44 N = color I = 12;
	SU  T = 14 C = 44 N = color I = 12;
	SU  T = 15 C = 44 N = color I = 12;
	SU  T = 16 C = 44 N = color I = 12;
	SU  T = 18 C = 44 N = color I = 5;
	SU  T = 23 C = 44 N = color I = 12;
	SU  T = 24 C = 44 N = color I = 12;
	SU  T = 25 C = 44 N = color I = 12;
	SU  T = 28 C = 44 N = color I = 12;
	SU  T = 30 C = 44 N = color I = 12;
	SU  T = 47 C = 44 N = color I = 5;
	SU  T = 48 C = 44 N = color I = 5;

	SU  T = 1 C = 45 N = color I = 5;
	SU  T = 3 C = 45 N = color I = 5;
	SU  T = 4 C = 45 N = color I = 5;
	SU  T = 8 C = 45 N = color I = 12;
	SU  T = 10 C = 45 N = color I = 12;
	SU  T = 11 C = 45 N = color I = 12;
	SU  T = 12 C = 45 N = color I = 12;
	SU  T = 13 C = 45 N = color I = 12;
	SU  T = 14 C = 45 N = color I = 12;
	SU  T = 15 C = 45 N = color I = 12;
	SU  T = 16 C = 45 N = color I = 12;
	SU  T = 18 C = 45 N = color I = 5;
	SU  T = 23 C = 45 N = color I = 12;
	SU  T = 24 C = 45 N = color I = 12;
	SU  T = 25 C = 45 N = color I = 12;
	SU  T = 28 C = 45 N = color I = 12;
	SU  T = 30 C = 45 N = color I = 12;
	SU  T = 47 C = 45 N = color I = 5;
	SU  T = 48 C = 45 N = color I = 5;

	SU  T = 1 C = 46 N = color I = 5;
	SU  T = 3 C = 46 N = color I = 5;
	SU  T = 4 C = 46 N = color I = 5;
	SU  T = 8 C = 46 N = color I = 12;
	SU  T = 10 C = 46 N = color I = 12;
	SU  T = 11 C = 46 N = color I = 12;
	SU  T = 12 C = 46 N = color I = 12;
	SU  T = 13 C = 46 N = color I = 12;
	SU  T = 14 C = 46 N = color I = 12;
	SU  T = 15 C = 46 N = color I = 12;
	SU  T = 16 C = 46 N = color I = 12;
	SU  T = 18 C = 46 N = color I = 5;
	SU  T = 23 C = 46 N = color I = 12;
	SU  T = 24 C = 46 N = color I = 12;
	SU  T = 25 C = 46 N = color I = 12;
	SU  T = 28 C = 46 N = color I = 12;
	SU  T = 30 C = 46 N = color I = 12;
	SU  T = 47 C = 46 N = color I = 5;
	SU  T = 48 C = 46 N = color I = 5;

	SU  T = 1 C = 47 N = color I = 5;
	SU  T = 3 C = 47 N = color I = 5;
	SU  T = 4 C = 47 N = color I = 5;
	SU  T = 8 C = 47 N = color I = 12;
	SU  T = 10 C = 47 N = color I = 12;
	SU  T = 11 C = 47 N = color I = 12;
	SU  T = 12 C = 47 N = color I = 12;
	SU  T = 13 C = 47 N = color I = 12;
	SU  T = 14 C = 47 N = color I = 12;
	SU  T = 15 C = 47 N = color I = 12;
	SU  T = 16 C = 47 N = color I = 12;
	SU  T = 18 C = 47 N = color I = 5;
	SU  T = 23 C = 47 N = color I = 12;
	SU  T = 24 C = 47 N = color I = 12;
	SU  T = 25 C = 47 N = color I = 12;
	SU  T = 28 C = 47 N = color I = 12;
	SU  T = 30 C = 47 N = color I = 12;
	SU  T = 47 C = 47 N = color I = 5;
	SU  T = 48 C = 47 N = color I = 5;

	SU  T = 1 C = 48 N = color I = 5;
	SU  T = 3 C = 48 N = color I = 5;
	SU  T = 4 C = 48 N = color I = 5;
	SU  T = 8 C = 48 N = color I = 12;
	SU  T = 10 C = 48 N = color I = 12;
	SU  T = 11 C = 48 N = color I = 12;
	SU  T = 12 C = 48 N = color I = 12;
	SU  T = 13 C = 48 N = color I = 12;
	SU  T = 14 C = 48 N = color I = 12;
	SU  T = 15 C = 48 N = color I = 12;
	SU  T = 16 C = 48 N = color I = 12;
	SU  T = 18 C = 48 N = color I = 5;
	SU  T = 23 C = 48 N = color I = 12;
	SU  T = 24 C = 48 N = color I = 12;
	SU  T = 25 C = 48 N = color I = 12;
	SU  T = 28 C = 48 N = color I = 12;
	SU  T = 30 C = 48 N = color I = 12;
	SU  T = 47 C = 48 N = color I = 5;
	SU  T = 48 C = 48 N = color I = 5;

	SU  T = 1 C = 49 N = color I = 5;
	SU  T = 3 C = 49 N = color I = 5;
	SU  T = 4 C = 49 N = color I = 5;
	SU  T = 8 C = 49 N = color I = 12;
	SU  T = 10 C = 49 N = color I = 12;
	SU  T = 11 C = 49 N = color I = 12;
	SU  T = 12 C = 49 N = color I = 12;
	SU  T = 13 C = 49 N = color I = 12;
	SU  T = 14 C = 49 N = color I = 12;
	SU  T = 15 C = 49 N = color I = 12;
	SU  T = 16 C = 49 N = color I = 12;
	SU  T = 18 C = 49 N = color I = 5;
	SU  T = 23 C = 49 N = color I = 12;
	SU  T = 24 C = 49 N = color I = 12;
	SU  T = 25 C = 49 N = color I = 12;
	SU  T = 28 C = 49 N = color I = 12;
	SU  T = 30 C = 49 N = color I = 12;
	SU  T = 47 C = 49 N = color I = 5;
	SU  T = 48 C = 49 N = color I = 5;

	SU  T = 1 C = 50 N = color I = 5;
	SU  T = 3 C = 50 N = color I = 5;
	SU  T = 4 C = 50 N = color I = 5;
	SU  T = 8 C = 50 N = color I = 12;
	SU  T = 10 C = 50 N = color I = 12;
	SU  T = 11 C = 50 N = color I = 12;
	SU  T = 12 C = 50 N = color I = 12;
	SU  T = 13 C = 50 N = color I = 12;
	SU  T = 14 C = 50 N = color I = 12;
	SU  T = 15 C = 50 N = color I = 12;
	SU  T = 16 C = 50 N = color I = 12;
	SU  T = 18 C = 50 N = color I = 5;
	SU  T = 23 C = 50 N = color I = 12;
	SU  T = 24 C = 50 N = color I = 12;
	SU  T = 25 C = 50 N = color I = 12;
	SU  T = 28 C = 50 N = color I = 12;
	SU  T = 30 C = 50 N = color I = 12;
	SU  T = 47 C = 50 N = color I = 5;
	SU  T = 48 C = 50 N = color I = 5;

	SU  T = 1 C = 51 N = color I = 5;
	SU  T = 3 C = 51 N = color I = 5;
	SU  T = 4 C = 51 N = color I = 5;
	SU  T = 8 C = 51 N = color I = 12;
	SU  T = 10 C = 51 N = color I = 12;
	SU  T = 11 C = 51 N = color I = 12;
	SU  T = 12 C = 51 N = color I = 12;
	SU  T = 13 C = 51 N = color I = 12;
	SU  T = 14 C = 51 N = color I = 12;
	SU  T = 15 C = 51 N = color I = 12;
	SU  T = 16 C = 51 N = color I = 12;
	SU  T = 18 C = 51 N = color I = 5;
	SU  T = 23 C = 51 N = color I = 12;
	SU  T = 24 C = 51 N = color I = 12;
	SU  T = 25 C = 51 N = color I = 12;
	SU  T = 28 C = 51 N = color I = 12;
	SU  T = 30 C = 51 N = color I = 12;
	SU  T = 47 C = 51 N = color I = 5;
	SU  T = 48 C = 51 N = color I = 5;

	SU  T = 1 C = 52 N = color I = 5;
	SU  T = 3 C = 52 N = color I = 5;
	SU  T = 4 C = 52 N = color I = 5;
	SU  T = 8 C = 52 N = color I = 12;
	SU  T = 10 C = 52 N = color I = 12;
	SU  T = 11 C = 52 N = color I = 12;
	SU  T = 12 C = 52 N = color I = 12;
	SU  T = 13 C = 52 N = color I = 12;
	SU  T = 14 C = 52 N = color I = 12;
	SU  T = 15 C = 52 N = color I = 12;
	SU  T = 16 C = 52 N = color I = 12;
	SU  T = 18 C = 52 N = color I = 5;
	SU  T = 23 C = 52 N = color I = 12;
	SU  T = 24 C = 52 N = color I = 12;
	SU  T = 25 C = 52 N = color I = 12;
	SU  T = 28 C = 52 N = color I = 12;
	SU  T = 30 C = 52 N = color I = 12;
	SU  T = 47 C = 52 N = color I = 5;
	SU  T = 48 C = 52 N = color I = 5;

	SU  T = 1 C = 53 N = color I = 5;
	SU  T = 3 C = 53 N = color I = 5;
	SU  T = 4 C = 53 N = color I = 5;
	SU  T = 8 C = 53 N = color I = 12;
	SU  T = 10 C = 53 N = color I = 12;
	SU  T = 11 C = 53 N = color I = 12;
	SU  T = 12 C = 53 N = color I = 12;
	SU  T = 13 C = 53 N = color I = 12;
	SU  T = 14 C = 53 N = color I = 12;
	SU  T = 15 C = 53 N = color I = 12;
	SU  T = 16 C = 53 N = color I = 12;
	SU  T = 18 C = 53 N = color I = 5;
	SU  T = 23 C = 53 N = color I = 12;
	SU  T = 24 C = 53 N = color I = 12;
	SU  T = 25 C = 53 N = color I = 12;
	SU  T = 28 C = 53 N = color I = 12;
	SU  T = 30 C = 53 N = color I = 12;
	SU  T = 47 C = 53 N = color I = 5;
	SU  T = 48 C = 53 N = color I = 5;

	SU  T = 1 C = 54 N = color I = 5;
	SU  T = 3 C = 54 N = color I = 5;
	SU  T = 4 C = 54 N = color I = 5;
	SU  T = 8 C = 54 N = color I = 12;
	SU  T = 10 C = 54 N = color I = 12;
	SU  T = 11 C = 54 N = color I = 12;
	SU  T = 12 C = 54 N = color I = 12;
	SU  T = 13 C = 54 N = color I = 12;
	SU  T = 14 C = 54 N = color I = 12;
	SU  T = 15 C = 54 N = color I = 12;
	SU  T = 16 C = 54 N = color I = 12;
	SU  T = 18 C = 54 N = color I = 5;
	SU  T = 23 C = 54 N = color I = 12;
	SU  T = 24 C = 54 N = color I = 12;
	SU  T = 25 C = 54 N = color I = 12;
	SU  T = 28 C = 54 N = color I = 12;
	SU  T = 30 C = 54 N = color I = 12;
	SU  T = 47 C = 54 N = color I = 5;
	SU  T = 48 C = 54 N = color I = 5;

	SU  T = 1 C = 55 N = color I = 5;
	SU  T = 3 C = 55 N = color I = 5;
	SU  T = 4 C = 55 N = color I = 5;
	SU  T = 8 C = 55 N = color I = 12;
	SU  T = 10 C = 55 N = color I = 12;
	SU  T = 11 C = 55 N = color I = 12;
	SU  T = 12 C = 55 N = color I = 12;
	SU  T = 13 C = 55 N = color I = 12;
	SU  T = 14 C = 55 N = color I = 12;
	SU  T = 15 C = 55 N = color I = 12;
	SU  T = 16 C = 55 N = color I = 12;
	SU  T = 18 C = 55 N = color I = 5;
	SU  T = 23 C = 55 N = color I = 12;
	SU  T = 24 C = 55 N = color I = 12;
	SU  T = 25 C = 55 N = color I = 12;
	SU  T = 28 C = 55 N = color I = 12;
	SU  T = 30 C = 55 N = color I = 12;
	SU  T = 47 C = 55 N = color I = 5;
	SU  T = 48 C = 55 N = color I = 5;

	SU  T = 1 C = 56 N = color I = 5;
	SU  T = 3 C = 56 N = color I = 5;
	SU  T = 4 C = 56 N = color I = 5;
	SU  T = 8 C = 56 N = color I = 12;
	SU  T = 10 C = 56 N = color I = 12;
	SU  T = 11 C = 56 N = color I = 12;
	SU  T = 12 C = 56 N = color I = 12;
	SU  T = 13 C = 56 N = color I = 12;
	SU  T = 14 C = 56 N = color I = 12;
	SU  T = 15 C = 56 N = color I = 12;
	SU  T = 16 C = 56 N = color I = 12;
	SU  T = 18 C = 56 N = color I = 5;
	SU  T = 23 C = 56 N = color I = 12;
	SU  T = 24 C = 56 N = color I = 12;
	SU  T = 25 C = 56 N = color I = 12;
	SU  T = 28 C = 56 N = color I = 12;
	SU  T = 30 C = 56 N = color I = 12;
	SU  T = 47 C = 56 N = color I = 5;
	SU  T = 48 C = 56 N = color I = 5;

	SU  T = 1 C = 57 N = color I = 5;
	SU  T = 3 C = 57 N = color I = 5;
	SU  T = 4 C = 57 N = color I = 5;
	SU  T = 8 C = 57 N = color I = 12;
	SU  T = 10 C = 57 N = color I = 12;
	SU  T = 11 C = 57 N = color I = 12;
	SU  T = 12 C = 57 N = color I = 12;
	SU  T = 13 C = 57 N = color I = 12;
	SU  T = 14 C = 57 N = color I = 12;
	SU  T = 15 C = 57 N = color I = 12;
	SU  T = 16 C = 57 N = color I = 12;
	SU  T = 18 C = 57 N = color I = 5;
	SU  T = 23 C = 57 N = color I = 12;
	SU  T = 24 C = 57 N = color I = 12;
	SU  T = 25 C = 57 N = color I = 12;
	SU  T = 28 C = 57 N = color I = 12;
	SU  T = 30 C = 57 N = color I = 12;
	SU  T = 47 C = 57 N = color I = 5;
	SU  T = 48 C = 57 N = color I = 5;

	SU  T = 1 C = 58 N = color I = 5;
	SU  T = 3 C = 58 N = color I = 5;
	SU  T = 4 C = 58 N = color I = 5;
	SU  T = 8 C = 58 N = color I = 12;
	SU  T = 10 C = 58 N = color I = 12;
	SU  T = 11 C = 58 N = color I = 12;
	SU  T = 12 C = 58 N = color I = 12;
	SU  T = 13 C = 58 N = color I = 12;
	SU  T = 14 C = 58 N = color I = 12;
	SU  T = 15 C = 58 N = color I = 12;
	SU  T = 16 C = 58 N = color I = 12;
	SU  T = 18 C = 58 N = color I = 5;
	SU  T = 23 C = 58 N = color I = 12;
	SU  T = 24 C = 58 N = color I = 12;
	SU  T = 25 C = 58 N = color I = 12;
	SU  T = 28 C = 58 N = color I = 12;
	SU  T = 30 C = 58 N = color I = 12;
	SU  T = 47 C = 58 N = color I = 5;
	SU  T = 48 C = 58 N = color I = 5;

	SU  T = 1 C = 59 N = color I = 5;
	SU  T = 3 C = 59 N = color I = 5;
	SU  T = 4 C = 59 N = color I = 5;
	SU  T = 8 C = 59 N = color I = 12;
	SU  T = 10 C = 59 N = color I = 12;
	SU  T = 11 C = 59 N = color I = 12;
	SU  T = 12 C = 59 N = color I = 12;
	SU  T = 13 C = 59 N = color I = 12;
	SU  T = 14 C = 59 N = color I = 12;
	SU  T = 15 C = 59 N = color I = 12;
	SU  T = 16 C = 59 N = color I = 12;
	SU  T = 18 C = 59 N = color I = 5;
	SU  T = 23 C = 59 N = color I = 12;
	SU  T = 24 C = 59 N = color I = 12;
	SU  T = 25 C = 59 N = color I = 12;
	SU  T = 28 C = 59 N = color I = 12;
	SU  T = 30 C = 59 N = color I = 12;
	SU  T = 47 C = 59 N = color I = 5;
	SU  T = 48 C = 59 N = color I = 5;

	SU  T = 1 C = 60 N = color I = 5;
	SU  T = 3 C = 60 N = color I = 5;
	SU  T = 4 C = 60 N = color I = 5;
	SU  T = 8 C = 60 N = color I = 12;
	SU  T = 10 C = 60 N = color I = 12;
	SU  T = 11 C = 60 N = color I = 12;
	SU  T = 12 C = 60 N = color I = 12;
	SU  T = 13 C = 60 N = color I = 12;
	SU  T = 14 C = 60 N = color I = 12;
	SU  T = 15 C = 60 N = color I = 12;
	SU  T = 16 C = 60 N = color I = 12;
	SU  T = 18 C = 60 N = color I = 5;
	SU  T = 23 C = 60 N = color I = 12;
	SU  T = 24 C = 60 N = color I = 12;
	SU  T = 25 C = 60 N = color I = 12;
	SU  T = 28 C = 60 N = color I = 12;
	SU  T = 30 C = 60 N = color I = 12;
	SU  T = 47 C = 60 N = color I = 5;
	SU  T = 48 C = 60 N = color I = 5;

	SU  T = 1 C = 61 N = color I = 5;
	SU  T = 3 C = 61 N = color I = 5;
	SU  T = 4 C = 61 N = color I = 5;
	SU  T = 8 C = 61 N = color I = 12;
	SU  T = 10 C = 61 N = color I = 12;
	SU  T = 11 C = 61 N = color I = 12;
	SU  T = 12 C = 61 N = color I = 12;
	SU  T = 13 C = 61 N = color I = 12;
	SU  T = 14 C = 61 N = color I = 12;
	SU  T = 15 C = 61 N = color I = 12;
	SU  T = 16 C = 61 N = color I = 12;
	SU  T = 18 C = 61 N = color I = 5;
	SU  T = 23 C = 61 N = color I = 12;
	SU  T = 24 C = 61 N = color I = 12;
	SU  T = 25 C = 61 N = color I = 12;
	SU  T = 28 C = 61 N = color I = 12;
	SU  T = 30 C = 61 N = color I = 12;
	SU  T = 47 C = 61 N = color I = 5;
	SU  T = 48 C = 61 N = color I = 5;

	SU  T = 1 C = 62 N = color I = 5;
	SU  T = 3 C = 62 N = color I = 5;
	SU  T = 4 C = 62 N = color I = 5;
	SU  T = 8 C = 62 N = color I = 12;
	SU  T = 10 C = 62 N = color I = 12;
	SU  T = 11 C = 62 N = color I = 12;
	SU  T = 12 C = 62 N = color I = 12;
	SU  T = 13 C = 62 N = color I = 12;
	SU  T = 14 C = 62 N = color I = 12;
	SU  T = 15 C = 62 N = color I = 12;
	SU  T = 16 C = 62 N = color I = 12;
	SU  T = 18 C = 62 N = color I = 5;
	SU  T = 23 C = 62 N = color I = 12;
	SU  T = 24 C = 62 N = color I = 12;
	SU  T = 25 C = 62 N = color I = 12;
	SU  T = 28 C = 62 N = color I = 12;
	SU  T = 30 C = 62 N = color I = 12;
	SU  T = 47 C = 62 N = color I = 5;
	SU  T = 48 C = 62 N = color I = 5;

	SU  T = 1 C = 63 N = color I = 5;
	SU  T = 3 C = 63 N = color I = 5;
	SU  T = 4 C = 63 N = color I = 5;
	SU  T = 8 C = 63 N = color I = 12;
	SU  T = 10 C = 63 N = color I = 12;
	SU  T = 11 C = 63 N = color I = 12;
	SU  T = 12 C = 63 N = color I = 12;
	SU  T = 13 C = 63 N = color I = 12;
	SU  T = 14 C = 63 N = color I = 12;
	SU  T = 15 C = 63 N = color I = 12;
	SU  T = 16 C = 63 N = color I = 12;
	SU  T = 18 C = 63 N = color I = 5;
	SU  T = 23 C = 63 N = color I = 12;
	SU  T = 24 C = 63 N = color I = 12;
	SU  T = 25 C = 63 N = color I = 12;
	SU  T = 28 C = 63 N = color I = 12;
	SU  T = 30 C = 63 N = color I = 12;
	SU  T = 47 C = 63 N = color I = 5;
	SU  T = 48 C = 63 N = color I = 5;

	SU  T = 1 C = 64 N = color I = 5;
	SU  T = 3 C = 64 N = color I = 5;
	SU  T = 4 C = 64 N = color I = 5;
	SU  T = 8 C = 64 N = color I = 12;
	SU  T = 10 C = 64 N = color I = 12;
	SU  T = 11 C = 64 N = color I = 12;
	SU  T = 12 C = 64 N = color I = 12;
	SU  T = 13 C = 64 N = color I = 12;
	SU  T = 14 C = 64 N = color I = 12;
	SU  T = 15 C = 64 N = color I = 12;
	SU  T = 16 C = 64 N = color I = 12;
	SU  T = 18 C = 64 N = color I = 5;
	SU  T = 23 C = 64 N = color I = 12;
	SU  T = 24 C = 64 N = color I = 12;
	SU  T = 25 C = 64 N = color I = 12;
	SU  T = 28 C = 64 N = color I = 12;
	SU  T = 30 C = 64 N = color I = 12;
	SU  T = 47 C = 64 N = color I = 5;
	SU  T = 48 C = 64 N = color I = 5;

	SU  T = 1 C = 65 N = color I = 5;
	SU  T = 3 C = 65 N = color I = 5;
	SU  T = 4 C = 65 N = color I = 5;
	SU  T = 8 C = 65 N = color I = 12;
	SU  T = 10 C = 65 N = color I = 12;
	SU  T = 11 C = 65 N = color I = 12;
	SU  T = 12 C = 65 N = color I = 12;
	SU  T = 13 C = 65 N = color I = 12;
	SU  T = 14 C = 65 N = color I = 12;
	SU  T = 15 C = 65 N = color I = 12;
	SU  T = 16 C = 65 N = color I = 12;
	SU  T = 18 C = 65 N = color I = 5;
	SU  T = 23 C = 65 N = color I = 12;
	SU  T = 24 C = 65 N = color I = 12;
	SU  T = 25 C = 65 N = color I = 12;
	SU  T = 28 C = 65 N = color I = 12;
	SU  T = 30 C = 65 N = color I = 12;
	SU  T = 47 C = 65 N = color I = 5;
	SU  T = 48 C = 65 N = color I = 5;

	SU  T = 1 C = 66 N = color I = 5;
	SU  T = 3 C = 66 N = color I = 5;
	SU  T = 4 C = 66 N = color I = 5;
	SU  T = 8 C = 66 N = color I = 12;
	SU  T = 10 C = 66 N = color I = 12;
	SU  T = 11 C = 66 N = color I = 12;
	SU  T = 12 C = 66 N = color I = 12;
	SU  T = 13 C = 66 N = color I = 12;
	SU  T = 14 C = 66 N = color I = 12;
	SU  T = 15 C = 66 N = color I = 12;
	SU  T = 16 C = 66 N = color I = 12;
	SU  T = 18 C = 66 N = color I = 5;
	SU  T = 23 C = 66 N = color I = 12;
	SU  T = 24 C = 66 N = color I = 12;
	SU  T = 25 C = 66 N = color I = 12;
	SU  T = 28 C = 66 N = color I = 12;
	SU  T = 30 C = 66 N = color I = 12;
	SU  T = 47 C = 66 N = color I = 5;
	SU  T = 48 C = 66 N = color I = 5;

	SU  T = 1 C = 67 N = color I = 5;
	SU  T = 3 C = 67 N = color I = 5;
	SU  T = 4 C = 67 N = color I = 5;
	SU  T = 8 C = 67 N = color I = 12;
	SU  T = 10 C = 67 N = color I = 12;
	SU  T = 11 C = 67 N = color I = 12;
	SU  T = 12 C = 67 N = color I = 12;
	SU  T = 13 C = 67 N = color I = 12;
	SU  T = 14 C = 67 N = color I = 12;
	SU  T = 15 C = 67 N = color I = 12;
	SU  T = 16 C = 67 N = color I = 12;
	SU  T = 18 C = 67 N = color I = 5;
	SU  T = 23 C = 67 N = color I = 12;
	SU  T = 24 C = 67 N = color I = 12;
	SU  T = 25 C = 67 N = color I = 12;
	SU  T = 28 C = 67 N = color I = 12;
	SU  T = 30 C = 67 N = color I = 12;
	SU  T = 47 C = 67 N = color I = 5;
	SU  T = 48 C = 67 N = color I = 5;

	SU  T = 1 C = 68 N = color I = 5;
	SU  T = 3 C = 68 N = color I = 5;
	SU  T = 4 C = 68 N = color I = 5;
	SU  T = 8 C = 68 N = color I = 12;
	SU  T = 10 C = 68 N = color I = 12;
	SU  T = 11 C = 68 N = color I = 12;
	SU  T = 12 C = 68 N = color I = 12;
	SU  T = 13 C = 68 N = color I = 12;
	SU  T = 14 C = 68 N = color I = 12;
	SU  T = 15 C = 68 N = color I = 12;
	SU  T = 16 C = 68 N = color I = 12;
	SU  T = 18 C = 68 N = color I = 5;
	SU  T = 23 C = 68 N = color I = 12;
	SU  T = 24 C = 68 N = color I = 12;
	SU  T = 25 C = 68 N = color I = 12;
	SU  T = 28 C = 68 N = color I = 12;
	SU  T = 30 C = 68 N = color I = 12;
	SU  T = 47 C = 68 N = color I = 5;
	SU  T = 48 C = 68 N = color I = 5;

	SU  T = 1 C = 69 N = color I = 5;
	SU  T = 3 C = 69 N = color I = 5;
	SU  T = 4 C = 69 N = color I = 5;
	SU  T = 8 C = 69 N = color I = 12;
	SU  T = 10 C = 69 N = color I = 12;
	SU  T = 11 C = 69 N = color I = 12;
	SU  T = 12 C = 69 N = color I = 12;
	SU  T = 13 C = 69 N = color I = 12;
	SU  T = 14 C = 69 N = color I = 12;
	SU  T = 15 C = 69 N = color I = 12;
	SU  T = 16 C = 69 N = color I = 12;
	SU  T = 18 C = 69 N = color I = 5;
	SU  T = 23 C = 69 N = color I = 12;
	SU  T = 24 C = 69 N = color I = 12;
	SU  T = 25 C = 69 N = color I = 12;
	SU  T = 28 C = 69 N = color I = 12;
	SU  T = 30 C = 69 N = color I = 12;
	SU  T = 47 C = 69 N = color I = 5;
	SU  T = 48 C = 69 N = color I = 5;

	SU  T = 1 C = 70 N = color I = 5;
	SU  T = 3 C = 70 N = color I = 5;
	SU  T = 4 C = 70 N = color I = 5;
	SU  T = 8 C = 70 N = color I = 12;
	SU  T = 10 C = 70 N = color I = 12;
	SU  T = 11 C = 70 N = color I = 12;
	SU  T = 12 C = 70 N = color I = 12;
	SU  T = 13 C = 70 N = color I = 12;
	SU  T = 14 C = 70 N = color I = 12;
	SU  T = 15 C = 70 N = color I = 12;
	SU  T = 16 C = 70 N = color I = 12;
	SU  T = 18 C = 70 N = color I = 5;
	SU  T = 23 C = 70 N = color I = 12;
	SU  T = 24 C = 70 N = color I = 12;
	SU  T = 25 C = 70 N = color I = 12;
	SU  T = 28 C = 70 N = color I = 12;
	SU  T = 30 C = 70 N = color I = 12;
	SU  T = 47 C = 70 N = color I = 5;
	SU  T = 48 C = 70 N = color I = 5;

	SU  T = 1 C = 71 N = color I = 5;
	SU  T = 3 C = 71 N = color I = 5;
	SU  T = 4 C = 71 N = color I = 5;
	SU  T = 8 C = 71 N = color I = 12;
	SU  T = 10 C = 71 N = color I = 12;
	SU  T = 11 C = 71 N = color I = 12;
	SU  T = 12 C = 71 N = color I = 12;
	SU  T = 13 C = 71 N = color I = 12;
	SU  T = 14 C = 71 N = color I = 12;
	SU  T = 15 C = 71 N = color I = 12;
	SU  T = 16 C = 71 N = color I = 12;
	SU  T = 18 C = 71 N = color I = 5;
	SU  T = 23 C = 71 N = color I = 12;
	SU  T = 24 C = 71 N = color I = 12;
	SU  T = 25 C = 71 N = color I = 12;
	SU  T = 28 C = 71 N = color I = 12;
	SU  T = 30 C = 71 N = color I = 12;
	SU  T = 47 C = 71 N = color I = 5;
	SU  T = 48 C = 71 N = color I = 5;

	SU  T = 1 C = 72 N = color I = 5;
	SU  T = 3 C = 72 N = color I = 5;
	SU  T = 4 C = 72 N = color I = 5;
	SU  T = 8 C = 72 N = color I = 12;
	SU  T = 10 C = 72 N = color I = 12;
	SU  T = 11 C = 72 N = color I = 12;
	SU  T = 12 C = 72 N = color I = 12;
	SU  T = 13 C = 72 N = color I = 12;
	SU  T = 14 C = 72 N = color I = 12;
	SU  T = 15 C = 72 N = color I = 12;
	SU  T = 16 C = 72 N = color I = 12;
	SU  T = 18 C = 72 N = color I = 5;
	SU  T = 23 C = 72 N = color I = 12;
	SU  T = 24 C = 72 N = color I = 12;
	SU  T = 25 C = 72 N = color I = 12;
	SU  T = 28 C = 72 N = color I = 12;
	SU  T = 30 C = 72 N = color I = 12;
	SU  T = 47 C = 72 N = color I = 5;
	SU  T = 48 C = 72 N = color I = 5;

	SU  T = 1 C = 73 N = color I = 5;
	SU  T = 3 C = 73 N = color I = 5;
	SU  T = 4 C = 73 N = color I = 5;
	SU  T = 8 C = 73 N = color I = 12;
	SU  T = 10 C = 73 N = color I = 12;
	SU  T = 11 C = 73 N = color I = 12;
	SU  T = 12 C = 73 N = color I = 12;
	SU  T = 13 C = 73 N = color I = 12;
	SU  T = 14 C = 73 N = color I = 12;
	SU  T = 15 C = 73 N = color I = 12;
	SU  T = 16 C = 73 N = color I = 12;
	SU  T = 18 C = 73 N = color I = 5;
	SU  T = 23 C = 73 N = color I = 12;
	SU  T = 24 C = 73 N = color I = 12;
	SU  T = 25 C = 73 N = color I = 12;
	SU  T = 28 C = 73 N = color I = 12;
	SU  T = 30 C = 73 N = color I = 12;
	SU  T = 47 C = 73 N = color I = 5;
	SU  T = 48 C = 73 N = color I = 5;

	SU  T = 1 C = 74 N = color I = 5;
	SU  T = 3 C = 74 N = color I = 5;
	SU  T = 4 C = 74 N = color I = 5;
	SU  T = 8 C = 74 N = color I = 12;
	SU  T = 10 C = 74 N = color I = 12;
	SU  T = 11 C = 74 N = color I = 12;
	SU  T = 12 C = 74 N = color I = 12;
	SU  T = 13 C = 74 N = color I = 12;
	SU  T = 14 C = 74 N = color I = 12;
	SU  T = 15 C = 74 N = color I = 12;
	SU  T = 16 C = 74 N = color I = 12;
	SU  T = 18 C = 74 N = color I = 5;
	SU  T = 23 C = 74 N = color I = 12;
	SU  T = 24 C = 74 N = color I = 12;
	SU  T = 25 C = 74 N = color I = 12;
	SU  T = 28 C = 74 N = color I = 12;
	SU  T = 30 C = 74 N = color I = 12;
	SU  T = 47 C = 74 N = color I = 5;
	SU  T = 48 C = 74 N = color I = 5;

	SU  T = 1 C = 75 N = color I = 5;
	SU  T = 3 C = 75 N = color I = 5;
	SU  T = 4 C = 75 N = color I = 5;
	SU  T = 8 C = 75 N = color I = 12;
	SU  T = 10 C = 75 N = color I = 12;
	SU  T = 11 C = 75 N = color I = 12;
	SU  T = 12 C = 75 N = color I = 12;
	SU  T = 13 C = 75 N = color I = 12;
	SU  T = 14 C = 75 N = color I = 12;
	SU  T = 15 C = 75 N = color I = 12;
	SU  T = 16 C = 75 N = color I = 12;
	SU  T = 18 C = 75 N = color I = 5;
	SU  T = 23 C = 75 N = color I = 12;
	SU  T = 24 C = 75 N = color I = 12;
	SU  T = 25 C = 75 N = color I = 12;
	SU  T = 28 C = 75 N = color I = 12;
	SU  T = 30 C = 75 N = color I = 12;
	SU  T = 47 C = 75 N = color I = 5;
	SU  T = 48 C = 75 N = color I = 5;

	SU  T = 1 C = 76 N = color I = 5;
	SU  T = 3 C = 76 N = color I = 5;
	SU  T = 4 C = 76 N = color I = 5;
	SU  T = 8 C = 76 N = color I = 12;
	SU  T = 10 C = 76 N = color I = 12;
	SU  T = 11 C = 76 N = color I = 12;
	SU  T = 12 C = 76 N = color I = 12;
	SU  T = 13 C = 76 N = color I = 12;
	SU  T = 14 C = 76 N = color I = 12;
	SU  T = 15 C = 76 N = color I = 12;
	SU  T = 16 C = 76 N = color I = 12;
	SU  T = 18 C = 76 N = color I = 5;
	SU  T = 23 C = 76 N = color I = 12;
	SU  T = 24 C = 76 N = color I = 12;
	SU  T = 25 C = 76 N = color I = 12;
	SU  T = 28 C = 76 N = color I = 12;
	SU  T = 30 C = 76 N = color I = 12;
	SU  T = 47 C = 76 N = color I = 5;
	SU  T = 48 C = 76 N = color I = 5;

	SU  T = 1 C = 77 N = color I = 5;
	SU  T = 3 C = 77 N = color I = 5;
	SU  T = 4 C = 77 N = color I = 5;
	SU  T = 8 C = 77 N = color I = 12;
	SU  T = 10 C = 77 N = color I = 12;
	SU  T = 11 C = 77 N = color I = 12;
	SU  T = 12 C = 77 N = color I = 12;
	SU  T = 13 C = 77 N = color I = 12;
	SU  T = 14 C = 77 N = color I = 12;
	SU  T = 15 C = 77 N = color I = 12;
	SU  T = 16 C = 77 N = color I = 12;
	SU  T = 18 C = 77 N = color I = 5;
	SU  T = 23 C = 77 N = color I = 12;
	SU  T = 24 C = 77 N = color I = 12;
	SU  T = 25 C = 77 N = color I = 12;
	SU  T = 28 C = 77 N = color I = 12;
	SU  T = 30 C = 77 N = color I = 12;
	SU  T = 47 C = 77 N = color I = 5;
	SU  T = 48 C = 77 N = color I = 5;

	SU  T = 1 C = 78 N = color I = 5;
	SU  T = 3 C = 78 N = color I = 5;
	SU  T = 4 C = 78 N = color I = 5;
	SU  T = 8 C = 78 N = color I = 12;
	SU  T = 10 C = 78 N = color I = 12;
	SU  T = 11 C = 78 N = color I = 12;
	SU  T = 12 C = 78 N = color I = 12;
	SU  T = 13 C = 78 N = color I = 12;
	SU  T = 14 C = 78 N = color I = 12;
	SU  T = 15 C = 78 N = color I = 12;
	SU  T = 16 C = 78 N = color I = 12;
	SU  T = 18 C = 78 N = color I = 5;
	SU  T = 23 C = 78 N = color I = 12;
	SU  T = 24 C = 78 N = color I = 12;
	SU  T = 25 C = 78 N = color I = 12;
	SU  T = 28 C = 78 N = color I = 12;
	SU  T = 30 C = 78 N = color I = 12;
	SU  T = 47 C = 78 N = color I = 5;
	SU  T = 48 C = 78 N = color I = 5;

	SU  T = 1 C = 79 N = color I = 5;
	SU  T = 3 C = 79 N = color I = 5;
	SU  T = 4 C = 79 N = color I = 5;
	SU  T = 8 C = 79 N = color I = 12;
	SU  T = 10 C = 79 N = color I = 12;
	SU  T = 11 C = 79 N = color I = 12;
	SU  T = 12 C = 79 N = color I = 12;
	SU  T = 13 C = 79 N = color I = 12;
	SU  T = 14 C = 79 N = color I = 12;
	SU  T = 15 C = 79 N = color I = 12;
	SU  T = 16 C = 79 N = color I = 12;
	SU  T = 18 C = 79 N = color I = 5;
	SU  T = 23 C = 79 N = color I = 12;
	SU  T = 24 C = 79 N = color I = 12;
	SU  T = 25 C = 79 N = color I = 12;
	SU  T = 28 C = 79 N = color I = 12;
	SU  T = 30 C = 79 N = color I = 12;
	SU  T = 47 C = 79 N = color I = 5;
	SU  T = 48 C = 79 N = color I = 5;

	SU  T = 1 C = 80 N = color I = 5;
	SU  T = 3 C = 80 N = color I = 5;
	SU  T = 4 C = 80 N = color I = 5;
	SU  T = 8 C = 80 N = color I = 12;
	SU  T = 10 C = 80 N = color I = 12;
	SU  T = 11 C = 80 N = color I = 12;
	SU  T = 12 C = 80 N = color I = 12;
	SU  T = 13 C = 80 N = color I = 12;
	SU  T = 14 C = 80 N = color I = 12;
	SU  T = 15 C = 80 N = color I = 12;
	SU  T = 16 C = 80 N = color I = 12;
	SU  T = 18 C = 80 N = color I = 5;
	SU  T = 23 C = 80 N = color I = 12;
	SU  T = 24 C = 80 N = color I = 12;
	SU  T = 25 C = 80 N = color I = 12;
	SU  T = 28 C = 80 N = color I = 12;
	SU  T = 30 C = 80 N = color I = 12;
	SU  T = 47 C = 80 N = color I = 5;
	SU  T = 48 C = 80 N = color I = 5;

	SU  T = 1 C = 81 N = color I = 5;
	SU  T = 3 C = 81 N = color I = 5;
	SU  T = 4 C = 81 N = color I = 5;
	SU  T = 8 C = 81 N = color I = 12;
	SU  T = 10 C = 81 N = color I = 12;
	SU  T = 11 C = 81 N = color I = 12;
	SU  T = 12 C = 81 N = color I = 12;
	SU  T = 13 C = 81 N = color I = 12;
	SU  T = 14 C = 81 N = color I = 12;
	SU  T = 15 C = 81 N = color I = 12;
	SU  T = 16 C = 81 N = color I = 12;
	SU  T = 18 C = 81 N = color I = 5;
	SU  T = 23 C = 81 N = color I = 12;
	SU  T = 24 C = 81 N = color I = 12;
	SU  T = 25 C = 81 N = color I = 12;
	SU  T = 28 C = 81 N = color I = 12;
	SU  T = 30 C = 81 N = color I = 12;
	SU  T = 47 C = 81 N = color I = 5;
	SU  T = 48 C = 81 N = color I = 5;

	SU  T = 1 C = 82 N = color I = 5;
	SU  T = 3 C = 82 N = color I = 5;
	SU  T = 4 C = 82 N = color I = 5;
	SU  T = 8 C = 82 N = color I = 12;
	SU  T = 10 C = 82 N = color I = 12;
	SU  T = 11 C = 82 N = color I = 12;
	SU  T = 12 C = 82 N = color I = 12;
	SU  T = 13 C = 82 N = color I = 12;
	SU  T = 14 C = 82 N = color I = 12;
	SU  T = 15 C = 82 N = color I = 12;
	SU  T = 16 C = 82 N = color I = 12;
	SU  T = 18 C = 82 N = color I = 5;
	SU  T = 23 C = 82 N = color I = 12;
	SU  T = 24 C = 82 N = color I = 12;
	SU  T = 25 C = 82 N = color I = 12;
	SU  T = 28 C = 82 N = color I = 12;
	SU  T = 30 C = 82 N = color I = 12;
	SU  T = 47 C = 82 N = color I = 5;
	SU  T = 48 C = 82 N = color I = 5;

	SU  T = 1 C = 83 N = color I = 5;
	SU  T = 3 C = 83 N = color I = 5;
	SU  T = 4 C = 83 N = color I = 5;
	SU  T = 8 C = 83 N = color I = 12;
	SU  T = 10 C = 83 N = color I = 12;
	SU  T = 11 C = 83 N = color I = 12;
	SU  T = 12 C = 83 N = color I = 12;
	SU  T = 13 C = 83 N = color I = 12;
	SU  T = 14 C = 83 N = color I = 12;
	SU  T = 15 C = 83 N = color I = 12;
	SU  T = 16 C = 83 N = color I = 12;
	SU  T = 18 C = 83 N = color I = 5;
	SU  T = 23 C = 83 N = color I = 12;
	SU  T = 24 C = 83 N = color I = 12;
	SU  T = 25 C = 83 N = color I = 12;
	SU  T = 28 C = 83 N = color I = 12;
	SU  T = 30 C = 83 N = color I = 12;
	SU  T = 47 C = 83 N = color I = 5;
	SU  T = 48 C = 83 N = color I = 5;

	SU  T = 1 C = 84 N = color I = 5;
	SU  T = 3 C = 84 N = color I = 5;
	SU  T = 4 C = 84 N = color I = 5;
	SU  T = 8 C = 84 N = color I = 12;
	SU  T = 10 C = 84 N = color I = 12;
	SU  T = 11 C = 84 N = color I = 12;
	SU  T = 12 C = 84 N = color I = 12;
	SU  T = 13 C = 84 N = color I = 12;
	SU  T = 14 C = 84 N = color I = 12;
	SU  T = 15 C = 84 N = color I = 12;
	SU  T = 16 C = 84 N = color I = 12;
	SU  T = 18 C = 84 N = color I = 5;
	SU  T = 23 C = 84 N = color I = 12;
	SU  T = 24 C = 84 N = color I = 12;
	SU  T = 25 C = 84 N = color I = 12;
	SU  T = 28 C = 84 N = color I = 12;
	SU  T = 30 C = 84 N = color I = 12;
	SU  T = 47 C = 84 N = color I = 5;
	SU  T = 48 C = 84 N = color I = 5;

	SU  T = 1 C = 85 N = color I = 5;
	SU  T = 3 C = 85 N = color I = 5;
	SU  T = 4 C = 85 N = color I = 5;
	SU  T = 8 C = 85 N = color I = 12;
	SU  T = 10 C = 85 N = color I = 12;
	SU  T = 11 C = 85 N = color I = 12;
	SU  T = 12 C = 85 N = color I = 12;
	SU  T = 13 C = 85 N = color I = 12;
	SU  T = 14 C = 85 N = color I = 12;
	SU  T = 15 C = 85 N = color I = 12;
	SU  T = 16 C = 85 N = color I = 12;
	SU  T = 18 C = 85 N = color I = 5;
	SU  T = 23 C = 85 N = color I = 12;
	SU  T = 24 C = 85 N = color I = 12;
	SU  T = 25 C = 85 N = color I = 12;
	SU  T = 28 C = 85 N = color I = 12;
	SU  T = 30 C = 85 N = color I = 12;
	SU  T = 47 C = 85 N = color I = 5;
	SU  T = 48 C = 85 N = color I = 5;

	SU  T = 1 C = 86 N = color I = 5;
	SU  T = 3 C = 86 N = color I = 5;
	SU  T = 4 C = 86 N = color I = 5;
	SU  T = 8 C = 86 N = color I = 12;
	SU  T = 10 C = 86 N = color I = 12;
	SU  T = 11 C = 86 N = color I = 12;
	SU  T = 12 C = 86 N = color I = 12;
	SU  T = 13 C = 86 N = color I = 12;
	SU  T = 14 C = 86 N = color I = 12;
	SU  T = 15 C = 86 N = color I = 12;
	SU  T = 16 C = 86 N = color I = 12;
	SU  T = 18 C = 86 N = color I = 5;
	SU  T = 23 C = 86 N = color I = 12;
	SU  T = 24 C = 86 N = color I = 12;
	SU  T = 25 C = 86 N = color I = 12;
	SU  T = 28 C = 86 N = color I = 12;
	SU  T = 30 C = 86 N = color I = 12;
	SU  T = 47 C = 86 N = color I = 5;
	SU  T = 48 C = 86 N = color I = 5;

	SU  T = 1 C = 87 N = color I = 5;
	SU  T = 3 C = 87 N = color I = 5;
	SU  T = 4 C = 87 N = color I = 5;
	SU  T = 8 C = 87 N = color I = 12;
	SU  T = 10 C = 87 N = color I = 12;
	SU  T = 11 C = 87 N = color I = 12;
	SU  T = 12 C = 87 N = color I = 12;
	SU  T = 13 C = 87 N = color I = 12;
	SU  T = 14 C = 87 N = color I = 12;
	SU  T = 15 C = 87 N = color I = 12;
	SU  T = 16 C = 87 N = color I = 12;
	SU  T = 18 C = 87 N = color I = 5;
	SU  T = 23 C = 87 N = color I = 12;
	SU  T = 24 C = 87 N = color I = 12;
	SU  T = 25 C = 87 N = color I = 12;
	SU  T = 28 C = 87 N = color I = 12;
	SU  T = 30 C = 87 N = color I = 12;
	SU  T = 47 C = 87 N = color I = 5;
	SU  T = 48 C = 87 N = color I = 5;

	SU  T = 1 C = 88 N = color I = 5;
	SU  T = 3 C = 88 N = color I = 5;
	SU  T = 4 C = 88 N = color I = 5;
	SU  T = 8 C = 88 N = color I = 12;
	SU  T = 10 C = 88 N = color I = 12;
	SU  T = 11 C = 88 N = color I = 12;
	SU  T = 12 C = 88 N = color I = 12;
	SU  T = 13 C = 88 N = color I = 12;
	SU  T = 14 C = 88 N = color I = 12;
	SU  T = 15 C = 88 N = color I = 12;
	SU  T = 16 C = 88 N = color I = 12;
	SU  T = 18 C = 88 N = color I = 5;
	SU  T = 23 C = 88 N = color I = 12;
	SU  T = 24 C = 88 N = color I = 12;
	SU  T = 25 C = 88 N = color I = 12;
	SU  T = 28 C = 88 N = color I = 12;
	SU  T = 30 C = 88 N = color I = 12;
	SU  T = 47 C = 88 N = color I = 5;
	SU  T = 48 C = 88 N = color I = 5;

	SU  T = 1 C = 89 N = color I = 5;
	SU  T = 3 C = 89 N = color I = 5;
	SU  T = 4 C = 89 N = color I = 5;
	SU  T = 8 C = 89 N = color I = 12;
	SU  T = 10 C = 89 N = color I = 12;
	SU  T = 11 C = 89 N = color I = 12;
	SU  T = 12 C = 89 N = color I = 12;
	SU  T = 13 C = 89 N = color I = 12;
	SU  T = 14 C = 89 N = color I = 12;
	SU  T = 15 C = 89 N = color I = 12;
	SU  T = 16 C = 89 N = color I = 12;
	SU  T = 18 C = 89 N = color I = 5;
	SU  T = 23 C = 89 N = color I = 12;
	SU  T = 24 C = 89 N = color I = 12;
	SU  T = 25 C = 89 N = color I = 12;
	SU  T = 28 C = 89 N = color I = 12;
	SU  T = 30 C = 89 N = color I = 12;
	SU  T = 47 C = 89 N = color I = 5;
	SU  T = 48 C = 89 N = color I = 5;

	SU  T = 1 C = 90 N = color I = 5;
	SU  T = 3 C = 90 N = color I = 5;
	SU  T = 4 C = 90 N = color I = 5;
	SU  T = 8 C = 90 N = color I = 12;
	SU  T = 10 C = 90 N = color I = 12;
	SU  T = 11 C = 90 N = color I = 12;
	SU  T = 12 C = 90 N = color I = 12;
	SU  T = 13 C = 90 N = color I = 12;
	SU  T = 14 C = 90 N = color I = 12;
	SU  T = 15 C = 90 N = color I = 12;
	SU  T = 16 C = 90 N = color I = 12;
	SU  T = 18 C = 90 N = color I = 5;
	SU  T = 23 C = 90 N = color I = 12;
	SU  T = 24 C = 90 N = color I = 12;
	SU  T = 25 C = 90 N = color I = 12;
	SU  T = 28 C = 90 N = color I = 12;
	SU  T = 30 C = 90 N = color I = 12;
	SU  T = 47 C = 90 N = color I = 5;
	SU  T = 48 C = 90 N = color I = 5;

	SU  T = 1 C = 91 N = color I = 5;
	SU  T = 3 C = 91 N = color I = 5;
	SU  T = 4 C = 91 N = color I = 5;
	SU  T = 8 C = 91 N = color I = 12;
	SU  T = 10 C = 91 N = color I = 12;
	SU  T = 11 C = 91 N = color I = 12;
	SU  T = 12 C = 91 N = color I = 12;
	SU  T = 13 C = 91 N = color I = 12;
	SU  T = 14 C = 91 N = color I = 12;
	SU  T = 15 C = 91 N = color I = 12;
	SU  T = 16 C = 91 N = color I = 12;
	SU  T = 18 C = 91 N = color I = 5;
	SU  T = 23 C = 91 N = color I = 12;
	SU  T = 24 C = 91 N = color I = 12;
	SU  T = 25 C = 91 N = color I = 12;
	SU  T = 28 C = 91 N = color I = 12;
	SU  T = 30 C = 91 N = color I = 12;
	SU  T = 47 C = 91 N = color I = 5;
	SU  T = 48 C = 91 N = color I = 5;

	SU  T = 1 C = 92 N = color I = 5;
	SU  T = 3 C = 92 N = color I = 5;
	SU  T = 4 C = 92 N = color I = 5;
	SU  T = 8 C = 92 N = color I = 12;
	SU  T = 10 C = 92 N = color I = 12;
	SU  T = 11 C = 92 N = color I = 12;
	SU  T = 12 C = 92 N = color I = 12;
	SU  T = 13 C = 92 N = color I = 12;
	SU  T = 14 C = 92 N = color I = 12;
	SU  T = 15 C = 92 N = color I = 12;
	SU  T = 16 C = 92 N = color I = 12;
	SU  T = 18 C = 92 N = color I = 5;
	SU  T = 23 C = 92 N = color I = 12;
	SU  T = 24 C = 92 N = color I = 12;
	SU  T = 25 C = 92 N = color I = 12;
	SU  T = 28 C = 92 N = color I = 12;
	SU  T = 30 C = 92 N = color I = 12;
	SU  T = 47 C = 92 N = color I = 5;
	SU  T = 48 C = 92 N = color I = 5;

	SU  T = 1 C = 93 N = color I = 5;
	SU  T = 3 C = 93 N = color I = 5;
	SU  T = 4 C = 93 N = color I = 5;
	SU  T = 8 C = 93 N = color I = 12;
	SU  T = 10 C = 93 N = color I = 12;
	SU  T = 11 C = 93 N = color I = 12;
	SU  T = 12 C = 93 N = color I = 12;
	SU  T = 13 C = 93 N = color I = 12;
	SU  T = 14 C = 93 N = color I = 12;
	SU  T = 15 C = 93 N = color I = 12;
	SU  T = 16 C = 93 N = color I = 12;
	SU  T = 18 C = 93 N = color I = 5;
	SU  T = 23 C = 93 N = color I = 12;
	SU  T = 24 C = 93 N = color I = 12;
	SU  T = 25 C = 93 N = color I = 12;
	SU  T = 28 C = 93 N = color I = 12;
	SU  T = 30 C = 93 N = color I = 12;
	SU  T = 47 C = 93 N = color I = 5;
	SU  T = 48 C = 93 N = color I = 5;

	SU  T = 1 C = 94 N = color I = 5;
	SU  T = 3 C = 94 N = color I = 5;
	SU  T = 4 C = 94 N = color I = 5;
	SU  T = 8 C = 94 N = color I = 12;
	SU  T = 10 C = 94 N = color I = 12;
	SU  T = 11 C = 94 N = color I = 12;
	SU  T = 12 C = 94 N = color I = 12;
	SU  T = 13 C = 94 N = color I = 12;
	SU  T = 14 C = 94 N = color I = 12;
	SU  T = 15 C = 94 N = color I = 12;
	SU  T = 16 C = 94 N = color I = 12;
	SU  T = 18 C = 94 N = color I = 5;
	SU  T = 23 C = 94 N = color I = 12;
	SU  T = 24 C = 94 N = color I = 12;
	SU  T = 25 C = 94 N = color I = 12;
	SU  T = 28 C = 94 N = color I = 12;
	SU  T = 30 C = 94 N = color I = 12;
	SU  T = 47 C = 94 N = color I = 5;
	SU  T = 48 C = 94 N = color I = 5;

	SU  T = 1 C = 95 N = color I = 5;
	SU  T = 3 C = 95 N = color I = 5;
	SU  T = 4 C = 95 N = color I = 5;
	SU  T = 8 C = 95 N = color I = 12;
	SU  T = 10 C = 95 N = color I = 12;
	SU  T = 11 C = 95 N = color I = 12;
	SU  T = 12 C = 95 N = color I = 12;
	SU  T = 13 C = 95 N = color I = 12;
	SU  T = 14 C = 95 N = color I = 12;
	SU  T = 15 C = 95 N = color I = 12;
	SU  T = 16 C = 95 N = color I = 12;
	SU  T = 18 C = 95 N = color I = 5;
	SU  T = 23 C = 95 N = color I = 12;
	SU  T = 24 C = 95 N = color I = 12;
	SU  T = 25 C = 95 N = color I = 12;
	SU  T = 28 C = 95 N = color I = 12;
	SU  T = 30 C = 95 N = color I = 12;
	SU  T = 47 C = 95 N = color I = 5;
	SU  T = 48 C = 95 N = color I = 5;

	SU  T = 1 C = 96 N = color I = 5;
	SU  T = 3 C = 96 N = color I = 5;
	SU  T = 4 C = 96 N = color I = 5;
	SU  T = 8 C = 96 N = color I = 12;
	SU  T = 10 C = 96 N = color I = 12;
	SU  T = 11 C = 96 N = color I = 12;
	SU  T = 12 C = 96 N = color I = 12;
	SU  T = 13 C = 96 N = color I = 12;
	SU  T = 14 C = 96 N = color I = 12;
	SU  T = 15 C = 96 N = color I = 12;
	SU  T = 16 C = 96 N = color I = 12;
	SU  T = 18 C = 96 N = color I = 5;
	SU  T = 23 C = 96 N = color I = 12;
	SU  T = 24 C = 96 N = color I = 12;
	SU  T = 25 C = 96 N = color I = 12;
	SU  T = 28 C = 96 N = color I = 12;
	SU  T = 30 C = 96 N = color I = 12;
	SU  T = 47 C = 96 N = color I = 5;
	SU  T = 48 C = 96 N = color I = 5;

	SU  T = 1 C = 97 N = color I = 5;
	SU  T = 3 C = 97 N = color I = 5;
	SU  T = 4 C = 97 N = color I = 5;
	SU  T = 8 C = 97 N = color I = 12;
	SU  T = 10 C = 97 N = color I = 12;
	SU  T = 11 C = 97 N = color I = 12;
	SU  T = 12 C = 97 N = color I = 12;
	SU  T = 13 C = 97 N = color I = 12;
	SU  T = 14 C = 97 N = color I = 12;
	SU  T = 15 C = 97 N = color I = 12;
	SU  T = 16 C = 97 N = color I = 12;
	SU  T = 18 C = 97 N = color I = 5;
	SU  T = 23 C = 97 N = color I = 12;
	SU  T = 24 C = 97 N = color I = 12;
	SU  T = 25 C = 97 N = color I = 12;
	SU  T = 28 C = 97 N = color I = 12;
	SU  T = 30 C = 97 N = color I = 12;
	SU  T = 47 C = 97 N = color I = 5;
	SU  T = 48 C = 97 N = color I = 5;

	SU  T = 1 C = 98 N = color I = 5;
	SU  T = 3 C = 98 N = color I = 5;
	SU  T = 4 C = 98 N = color I = 5;
	SU  T = 8 C = 98 N = color I = 12;
	SU  T = 10 C = 98 N = color I = 12;
	SU  T = 11 C = 98 N = color I = 12;
	SU  T = 12 C = 98 N = color I = 12;
	SU  T = 13 C = 98 N = color I = 12;
	SU  T = 14 C = 98 N = color I = 12;
	SU  T = 15 C = 98 N = color I = 12;
	SU  T = 16 C = 98 N = color I = 12;
	SU  T = 18 C = 98 N = color I = 5;
	SU  T = 23 C = 98 N = color I = 12;
	SU  T = 24 C = 98 N = color I = 12;
	SU  T = 25 C = 98 N = color I = 12;
	SU  T = 28 C = 98 N = color I = 12;
	SU  T = 30 C = 98 N = color I = 12;
	SU  T = 47 C = 98 N = color I = 5;
	SU  T = 48 C = 98 N = color I = 5;

	SU  T = 1 C = 99 N = color I = 5;
	SU  T = 3 C = 99 N = color I = 5;
	SU  T = 4 C = 99 N = color I = 5;
	SU  T = 8 C = 99 N = color I = 12;
	SU  T = 10 C = 99 N = color I = 12;
	SU  T = 11 C = 99 N = color I = 12;
	SU  T = 12 C = 99 N = color I = 12;
	SU  T = 13 C = 99 N = color I = 12;
	SU  T = 14 C = 99 N = color I = 12;
	SU  T = 15 C = 99 N = color I = 12;
	SU  T = 16 C = 99 N = color I = 12;
	SU  T = 18 C = 99 N = color I = 5;
	SU  T = 23 C = 99 N = color I = 12;
	SU  T = 24 C = 99 N = color I = 12;
	SU  T = 25 C = 99 N = color I = 12;
	SU  T = 28 C = 99 N = color I = 12;
	SU  T = 30 C = 99 N = color I = 12;
	SU  T = 47 C = 99 N = color I = 5;
	SU  T = 48 C = 99 N = color I = 5;

	SU  T = 1 C = 100 N = color I = 5;
	SU  T = 3 C = 100 N = color I = 5;
	SU  T = 4 C = 100 N = color I = 5;
	SU  T = 8 C = 100 N = color I = 12;
	SU  T = 10 C = 100 N = color I = 12;
	SU  T = 11 C = 100 N = color I = 12;
	SU  T = 12 C = 100 N = color I = 12;
	SU  T = 13 C = 100 N = color I = 12;
	SU  T = 14 C = 100 N = color I = 12;
	SU  T = 15 C = 100 N = color I = 12;
	SU  T = 16 C = 100 N = color I = 12;
	SU  T = 18 C = 100 N = color I = 5;
	SU  T = 23 C = 100 N = color I = 12;
	SU  T = 24 C = 100 N = color I = 12;
	SU  T = 25 C = 100 N = color I = 12;
	SU  T = 28 C = 100 N = color I = 12;
	SU  T = 30 C = 100 N = color I = 12;
	SU  T = 47 C = 100 N = color I = 5;
	SU  T = 48 C = 100 N = color I = 5;

	SU  T = 1 C = 101 N = color I = 5;
	SU  T = 3 C = 101 N = color I = 5;
	SU  T = 4 C = 101 N = color I = 5;
	SU  T = 8 C = 101 N = color I = 12;
	SU  T = 10 C = 101 N = color I = 12;
	SU  T = 11 C = 101 N = color I = 12;
	SU  T = 12 C = 101 N = color I = 12;
	SU  T = 13 C = 101 N = color I = 12;
	SU  T = 14 C = 101 N = color I = 12;
	SU  T = 15 C = 101 N = color I = 12;
	SU  T = 16 C = 101 N = color I = 12;
	SU  T = 18 C = 101 N = color I = 5;
	SU  T = 23 C = 101 N = color I = 12;
	SU  T = 24 C = 101 N = color I = 12;
	SU  T = 25 C = 101 N = color I = 12;
	SU  T = 28 C = 101 N = color I = 12;
	SU  T = 30 C = 101 N = color I = 12;
	SU  T = 47 C = 101 N = color I = 5;
	SU  T = 48 C = 101 N = color I = 5;

	SU  T = 1 C = 102 N = color I = 5;
	SU  T = 3 C = 102 N = color I = 5;
	SU  T = 4 C = 102 N = color I = 5;
	SU  T = 8 C = 102 N = color I = 12;
	SU  T = 10 C = 102 N = color I = 12;
	SU  T = 11 C = 102 N = color I = 12;
	SU  T = 12 C = 102 N = color I = 12;
	SU  T = 13 C = 102 N = color I = 12;
	SU  T = 14 C = 102 N = color I = 12;
	SU  T = 15 C = 102 N = color I = 12;
	SU  T = 16 C = 102 N = color I = 12;
	SU  T = 18 C = 102 N = color I = 5;
	SU  T = 23 C = 102 N = color I = 12;
	SU  T = 24 C = 102 N = color I = 12;
	SU  T = 25 C = 102 N = color I = 12;
	SU  T = 28 C = 102 N = color I = 12;
	SU  T = 30 C = 102 N = color I = 12;
	SU  T = 47 C = 102 N = color I = 5;
	SU  T = 48 C = 102 N = color I = 5;

	SU  T = 1 C = 103 N = color I = 5;
	SU  T = 3 C = 103 N = color I = 5;
	SU  T = 4 C = 103 N = color I = 5;
	SU  T = 8 C = 103 N = color I = 12;
	SU  T = 10 C = 103 N = color I = 12;
	SU  T = 11 C = 103 N = color I = 12;
	SU  T = 12 C = 103 N = color I = 12;
	SU  T = 13 C = 103 N = color I = 12;
	SU  T = 14 C = 103 N = color I = 12;
	SU  T = 15 C = 103 N = color I = 12;
	SU  T = 16 C = 103 N = color I = 12;
	SU  T = 18 C = 103 N = color I = 5;
	SU  T = 23 C = 103 N = color I = 12;
	SU  T = 24 C = 103 N = color I = 12;
	SU  T = 25 C = 103 N = color I = 12;
	SU  T = 28 C = 103 N = color I = 12;
	SU  T = 30 C = 103 N = color I = 12;
	SU  T = 47 C = 103 N = color I = 5;
	SU  T = 48 C = 103 N = color I = 5;

	SU  T = 1 C = 104 N = color I = 5;
	SU  T = 3 C = 104 N = color I = 5;
	SU  T = 4 C = 104 N = color I = 5;
	SU  T = 8 C = 104 N = color I = 12;
	SU  T = 10 C = 104 N = color I = 12;
	SU  T = 11 C = 104 N = color I = 12;
	SU  T = 12 C = 104 N = color I = 12;
	SU  T = 13 C = 104 N = color I = 12;
	SU  T = 14 C = 104 N = color I = 12;
	SU  T = 15 C = 104 N = color I = 12;
	SU  T = 16 C = 104 N = color I = 12;
	SU  T = 18 C = 104 N = color I = 5;
	SU  T = 23 C = 104 N = color I = 12;
	SU  T = 24 C = 104 N = color I = 12;
	SU  T = 25 C = 104 N = color I = 12;
	SU  T = 28 C = 104 N = color I = 12;
	SU  T = 30 C = 104 N = color I = 12;
	SU  T = 47 C = 104 N = color I = 5;
	SU  T = 48 C = 104 N = color I = 5;

	SU  T = 1 C = 105 N = color I = 5;
	SU  T = 3 C = 105 N = color I = 5;
	SU  T = 4 C = 105 N = color I = 5;
	SU  T = 8 C = 105 N = color I = 12;
	SU  T = 10 C = 105 N = color I = 12;
	SU  T = 11 C = 105 N = color I = 12;
	SU  T = 12 C = 105 N = color I = 12;
	SU  T = 13 C = 105 N = color I = 12;
	SU  T = 14 C = 105 N = color I = 12;
	SU  T = 15 C = 105 N = color I = 12;
	SU  T = 16 C = 105 N = color I = 12;
	SU  T = 18 C = 105 N = color I = 5;
	SU  T = 23 C = 105 N = color I = 12;
	SU  T = 24 C = 105 N = color I = 12;
	SU  T = 25 C = 105 N = color I = 12;
	SU  T = 28 C = 105 N = color I = 12;
	SU  T = 30 C = 105 N = color I = 12;
	SU  T = 47 C = 105 N = color I = 5;
	SU  T = 48 C = 105 N = color I = 5;

	SU  T = 1 C = 106 N = color I = 5;
	SU  T = 3 C = 106 N = color I = 5;
	SU  T = 4 C = 106 N = color I = 5;
	SU  T = 8 C = 106 N = color I = 12;
	SU  T = 10 C = 106 N = color I = 12;
	SU  T = 11 C = 106 N = color I = 12;
	SU  T = 12 C = 106 N = color I = 12;
	SU  T = 13 C = 106 N = color I = 12;
	SU  T = 14 C = 106 N = color I = 12;
	SU  T = 15 C = 106 N = color I = 12;
	SU  T = 16 C = 106 N = color I = 12;
	SU  T = 18 C = 106 N = color I = 5;
	SU  T = 23 C = 106 N = color I = 12;
	SU  T = 24 C = 106 N = color I = 12;
	SU  T = 25 C = 106 N = color I = 12;
	SU  T = 28 C = 106 N = color I = 12;
	SU  T = 30 C = 106 N = color I = 12;
	SU  T = 47 C = 106 N = color I = 5;
	SU  T = 48 C = 106 N = color I = 5;

	SU  T = 1 C = 107 N = color I = 5;
	SU  T = 3 C = 107 N = color I = 5;
	SU  T = 4 C = 107 N = color I = 5;
	SU  T = 8 C = 107 N = color I = 12;
	SU  T = 10 C = 107 N = color I = 12;
	SU  T = 11 C = 107 N = color I = 12;
	SU  T = 12 C = 107 N = color I = 12;
	SU  T = 13 C = 107 N = color I = 12;
	SU  T = 14 C = 107 N = color I = 12;
	SU  T = 15 C = 107 N = color I = 12;
	SU  T = 16 C = 107 N = color I = 12;
	SU  T = 18 C = 107 N = color I = 5;
	SU  T = 23 C = 107 N = color I = 12;
	SU  T = 24 C = 107 N = color I = 12;
	SU  T = 25 C = 107 N = color I = 12;
	SU  T = 28 C = 107 N = color I = 12;
	SU  T = 30 C = 107 N = color I = 12;
	SU  T = 47 C = 107 N = color I = 5;
	SU  T = 48 C = 107 N = color I = 5;

END;

Begin MESQUITE;
		MESQUITESCRIPTVERSION 2;
		TITLE AUTO;
		tell ProjectCoordinator;
		timeSaved 1715599839131;
		getEmployee #mesquite.minimal.ManageTaxa.ManageTaxa;
		tell It;
			setID 0 6019345901567911873;
			tell It;
				setDefaultOrder  0 1 2 3 4 5 6 7 8 9 10 11 12 13 14 16 15 17 18 20 24 22 25 26 28 27 29 30 31 32 33 34 35 36 37 38 39 40 41 42 43 44 45 46 47 48 49 50;
				attachments ;
			endTell;
		endTell;
		getEmployee #mesquite.charMatrices.ManageCharacters.ManageCharacters;
		tell It;
			setID 0 1881496103637773157;
			tell It;
				setDefaultOrder  0 1 2 3 4 5 6 7 8 9 10 11 12 13 14 15 16 17 18 19 20 21 22 23 24 25 26 27 28 29 30 31 32 33 34 35 36 37 38 39 40 41 42 43 44 45 46 47 48 49 50 51 52 53 54 55 56 57 58 59 60 61 62 63 64 65 66 67 68 69 70 71 72 98 74 74 75 76 97 82 86 87 93 93 94 96 97 98 99 100 101 106 107 110 111 112 112 103 112 112 121 113 114 121 122 123 124;
				attachments ;
			endTell;
			mqVersion 381;
			checksumv 0 3 916734241 null  getNumChars 107 numChars 107 getNumTaxa 48 numTaxa 48   short true   bits 63   states 63   sumSquaresStatesOnly 43423.0 sumSquares 43423.0 longCompressibleToShort false usingShortMatrix true   NumFiles 1 NumMatrices 1;
			mqVersion;
		endTell;
		getWindow;
		tell It;
			suppress;
			setResourcesState false true 52;
			setPopoutState 1707;
			setExplanationSize 0;
			setAnnotationSize 0;
			setFontIncAnnot 0;
			setFontIncExp 0;
			setSize 1707 852;
			setLocation -8 0;
			setFont SanSerif;
			setFontSize 10;
			getToolPalette;
			tell It;
			endTell;
			desuppress;
		endTell;
		getEmployee  #mesquite.trees.BasicTreeWindowCoord.BasicTreeWindowCoord;
		tell It;
			makeTreeWindow #6019345901567911873  #mesquite.trees.BasicTreeWindowMaker.BasicTreeWindowMaker;
			tell It;
				suppressEPCResponse;
				setTreeSource  #mesquite.trees.StoredTrees.StoredTrees;
				tell It;
					laxMode;
					setTreeBlock 1;
					toggleUseWeights off;
				endTell;
				setAssignedID 1000.1574342449599.8833689836919752457;
				getTreeWindow;
				tell It;
					setExplanationSize 30;
					setAnnotationSize 20;
					setFontIncAnnot 0;
					setFontIncExp 0;
					setSize 1707 780;
					setLocation -8 0;
					setFont SanSerif;
					setFontSize 10;
					getToolPalette;
					tell It;
						setTool mesquite.trees.BasicTreeWindowMaker.BasicTreeWindow.zoom;
					endTell;
					getTreeDrawCoordinator #mesquite.trees.BasicTreeDrawCoordinator.BasicTreeDrawCoordinator;
				tell It;
					suppress;
					setTreeDrawer  #mesquite.trees.ArcTree.ArcTree;
					tell It;
						setNodeLocs #mesquite.trees.NodeLocsStandard.NodeLocsStandard;
						tell It;
							branchLengthsToggle off;
							toggleScale on;
							toggleBroadScale off;
							toggleCenter off;
							toggleEven off;
							setFixedTaxonDistance 0;
						endTell;
						setEdgeWidth 8;
						orientUp;
					endTell;
					setBackground White;
					setBranchColor Goldenrod;
					showNodeNumbers on;
					showBranchColors on;
					labelBranchLengths off;
					centerBrLenLabels on;
					showBrLensUnspecified on;
					showBrLenLabelsOnTerminals on;
					setBrLenLabelColor 0 0 255;
					setNumBrLenDecimals 6;
					setSelectedTaxonHighlightMode 1;
					desuppress;
					getEmployee #mesquite.trees.BasicDrawTaxonNames.BasicDrawTaxonNames;
					tell It;
						setColor Black;
						setTaxonNameStyler  #mesquite.trees.NoColorForTaxon.NoColorForTaxon;
						toggleShadePartition off;
						toggleShowFootnotes on;
						toggleNodeLabels on;
						toggleCenterNodeNames off;
						toggleShowNames on;
						namesAngle ?;
					endTell;
				endTell;
					setTreeNumber 1;
					setTree '(2,((4,3)Lepidosauria,(1,(5,(6,(8,(7,((9,((11,10),(12,(15,(13,(14,(16,(17,18))Crocodylomorpha)))))Suchia),(19,((20,21),(23,(24,((25,26),((27,28),(29,(30,(31,(32,(33,(34,(35,(36,(38,(37,(39,(40,(42,(41,(43,(44,(45,(46,(47,48)Aves)))))))Eumaniraptora)))))))))))Theropoda))Dinosauria))Dinosauriformes)Ornithodira)Avemetatarsalia)Archosauria))))Archelosauria)Archosauromorpha))Reptilia;';
					setDrawingSizeMode 0;
					toggleLegendFloat on;
					scale 0;
					toggleTextOnTree off;
					togglePrintName off;
					showWindow;
					newAssistant  #mesquite.ancstates.TraceCharacterHistory.TraceCharacterHistory;
				tell It;
					suspend ;
					setDisplayMode  #mesquite.ancstates.ShadeStatesOnTree.ShadeStatesOnTree;
					tell It;
						toggleLabels off;
						togglePredictions off;
						toggleGray off;
					endTell;
					setHistorySource  #mesquite.ancstates.RecAncestralStates.RecAncestralStates;
					tell It;
						getCharacterSource  #mesquite.charMatrices.CharSrcCoordObed.CharSrcCoordObed;
						tell It;
							setCharacterSource #mesquite.charMatrices.StoredCharacters.StoredCharacters;
							tell It;
								setDataSet #1881496103637773157;
							endTell;
						endTell;
						setMethod  #mesquite.parsimony.ParsAncestralStates.ParsAncestralStates;
						tell It;
							setModelSource  #mesquite.parsimony.CurrentParsModels.CurrentParsModels;
							toggleMPRsMode off;
						endTell;
						toggleShowSelectedOnly off;
					endTell;
					setCharacter 1;
					setMapping 1;
					toggleShowLegend on;
					setColorMode 0;
					toggleWeights on;
					setInitialOffsetX 4;
					setInitialOffsetY -253;
					setLegendWidth 142;
					setLegendHeight 164;
					resume ;
				endTell;
				endTell;
				desuppressEPCResponse;
				getEmployee #mesquite.trees.ColorBranches.ColorBranches;
				tell It;
					setColor Red;
					removeColor off;
				endTell;
				getEmployee #mesquite.ornamental.BranchNotes.BranchNotes;
				tell It;
					setAlwaysOn off;
				endTell;
				getEmployee #mesquite.ornamental.ColorTreeByPartition.ColorTreeByPartition;
				tell It;
					colorByPartition off;
				endTell;
				getEmployee #mesquite.ornamental.DrawTreeAssocDoubles.DrawTreeAssocDoubles;
				tell It;
					setOn on;
					toggleShow consensusFrequency;
					toggleShow posteriorProbability;
					toggleShow bootstrapFrequency;
					toggleShow consensusFrequency;
					toggleShow posteriorProbability;
					toggleShow bootstrapFrequency;
					setDigits 4;
					setThreshold ?;
					writeAsPercentage off;
					toggleCentred off;
					toggleHorizontal on;
					toggleWhiteEdges on;
					toggleShowOnTerminals on;
					setFontSize 10;
					setOffset 0  0;
				endTell;
				getEmployee #mesquite.ornamental.DrawTreeAssocStrings.DrawTreeAssocStrings;
				tell It;
					setOn on;
					toggleCentred on;
					toggleHorizontal on;
					setFontSize 10;
					setOffset 0  0;
					toggleShowOnTerminals on;
				endTell;
				getEmployee #mesquite.trees.TreeInfoValues.TreeInfoValues;
				tell It;
					panelOpen false;
				endTell;
			endTell;
		endTell;
		getEmployee  #mesquite.charMatrices.BasicDataWindowCoord.BasicDataWindowCoord;
		tell It;
			showDataWindow #1881496103637773157 #mesquite.charMatrices.BasicDataWindowMaker.BasicDataWindowMaker;
			tell It;
				getWindow;
				tell It;
					setExplanationSize 30;
					setAnnotationSize 20;
					setFontIncAnnot 0;
					setFontIncExp 0;
					setSize 1707 780;
					setLocation -8 0;
					setFont SanSerif;
					setFontSize 10;
					getToolPalette;
					tell It;
						setTool mesquite.charMatrices.BasicDataWindowMaker.BasicDataWindow.ibeam;
					endTell;
					setActive;
					setTool mesquite.charMatrices.BasicDataWindowMaker.BasicDataWindow.ibeam;
					colorCells  #mesquite.charMatrices.ColorCells.ColorCells;
				tell It;
					setColor Green;
					removeColor off;
				endTell;
					colorRowNames  #mesquite.charMatrices.TaxonGroupColor.TaxonGroupColor;
					colorColumnNames  #mesquite.charMatrices.CharGroupColor.CharGroupColor;
					colorText  #mesquite.charMatrices.NoColor.NoColor;
					setBackground White;
					toggleShowNames off;
					toggleShowTaxonNames on;
					toggleTight off;
					toggleThinRows off;
					toggleShowChanges on;
					toggleSeparateLines off;
					toggleShowStates on;
					toggleReduceCellBorders off;
					toggleAutoWCharNames on;
					toggleAutoTaxonNames off;
					toggleShowDefaultCharNames off;
					toggleConstrainCW on;
					toggleBirdsEye off;
					toggleColorOnlyTaxonNames off;
					toggleShowPaleGrid off;
					toggleShowPaleCellColors off;
					toggleShowPaleExcluded off;
					togglePaleInapplicable on;
					togglePaleMissing off;
					toggleShowBoldCellText off;
					toggleAllowAutosize on;
					toggleColorsPanel off;
					toggleDiagonal on;
					setDiagonalHeight 80;
					toggleLinkedScrolling on;
					toggleScrollLinkedTables off;
				endTell;
				showWindow;
				getWindow;
				tell It;
					forceAutosize;
				endTell;
				getEmployee #mesquite.charMatrices.AlterData.AlterData;
				tell It;
					toggleBySubmenus off;
				endTell;
				getEmployee #mesquite.charMatrices.ColorByState.ColorByState;
				tell It;
					setStateLimit 9;
					toggleUniformMaximum on;
				endTell;
				getEmployee #mesquite.categ.StateNamesEditor.StateNamesEditor;
				tell It;
					makeWindow;
					tell It;
						setExplanationSize 30;
						setAnnotationSize 20;
						setFontIncAnnot 0;
						setFontIncExp 0;
						setSize 1707 780;
						setLocation -8 0;
						setFont SanSerif;
						setFontSize 10;
						getToolPalette;
						tell It;
							setTool mesquite.categ.StateNamesEditor.StateNamesWindow.ibeam;
						endTell;
						rowsAreCharacters on;
						toggleConstrainChar on;
						toggleConstrainCharNum 3;
						togglePanel off;
						toggleSummaryPanel off;
					endTell;
					showWindow;
				endTell;
				getEmployee #mesquite.categ.StateNamesStrip.StateNamesStrip;
				tell It;
					showStrip on;
				endTell;
				getEmployee #mesquite.charMatrices.AnnotPanel.AnnotPanel;
				tell It;
					togglePanel off;
				endTell;
				getEmployee #mesquite.charMatrices.CharReferenceStrip.CharReferenceStrip;
				tell It;
					showStrip off;
				endTell;
				getEmployee #mesquite.charMatrices.QuickKeySelector.QuickKeySelector;
				tell It;
					autotabOff;
				endTell;
				getEmployee #mesquite.charMatrices.SelSummaryStrip.SelSummaryStrip;
				tell It;
					showStrip off;
				endTell;
				getEmployee #mesquite.categ.SmallStateNamesEditor.SmallStateNamesEditor;
				tell It;
					panelOpen true;
				endTell;
			endTell;
		endTell;
		endTell;
end;
